# Supplementary material for: Extensive breaking of genetic code degeneracy with non-canonical amino acids
Source: Nat Commun. 2023 Aug 17;14:5008. doi: 10.1038/s41467-023-40529-x (PMC10435567; doi:10.1038/s41467-023-40529-x)
Supplement: Supplementary file 4 — Source Data [file 41467_2023_40529_MOESM4_ESM.xlsx]

## Sheet: Figure 1
	Figure 1a, left			Figure 1 a, right			Figure 1c and d left																																					Figure 1c and d right
	m/z	AIU		800.006	203.668		m/z	AIU	m/z	AIU	m/z	AIU	m/z	AIU	m/z	AIU	m/z	AIU	m/z	AIU	m/z	AIU	m/z	AIU	m/z	AIU	m/z	AIU	m/z	AIU	m/z	AIU	m/z	AIU	m/z	AIU	m/z	AIU	m/z	AIU	m/z	AIU		m/z	AIU	m/z	AIU	m/z	AIU
	800.035	5033.03		800.063	409.579		Rxn 1 - CUC #1 (3/29/22)		Rxn 2 - CUC #2 (12/22/21)		Rxn 3 - CUA #1 (12/22/21)		Rxn 4 - CUA #2 (12/22/21)		Rxn 5 - CUA #3 (12/22/21)		Rxn 6 - UUA #1 (12/22/21)		Rxn 7 - UUA #2 (12/22/21)		Rxn 8 - UUA #3 (12/22/21)		Rxn 9 - CUU #1 (12/22/21)		Rxn 10 - CUU #2 (12/22/21)		Rxn 11 - CUU #3 (12/22/21)		Rxn 12 - CUG #1 (12/22/21)		Rxn 13 - CUG #2 (12/22/21)		Rxn 14 - CUG #3 (12/22/21)		Rxn 15 - UUG #1 (12/22/21)		Rxn 16 - UUG #2 (12/22/21)		Rxn 17 - UUG #3 (12/22/21)		Rxn 18 + control (12/22/21)			Rxn 1 - CUC #1 (12/22/21)		Rxn 2 - CUC #2 (12/22/21)		Rxn 3 - CUC #3 (12/22/21)
	800.092	4172.73		800.12	631.605		1500.02	26.9964	1500.02	61.7962	1500.02	69.1904	1500.02	34.2042	1500.02	187.137	1500.02	128.244	1500.02	271.918	1500.02	4.61113	1500.02	62.0862	1500.02	86.4511	1500.02	128.537	1500.02	12.341	1500.02	6.12203	1500.02	9.35057	1500.02	28.4349	1500.02	93.8733	1500.02	37.8045	1500.02	177.097		1500.07	0.233999	1500.07	39.3385	1500.07	5.46751
	800.149	3314.46		800.177	856.216		1500.09	23.3158	1500.09	75.2906	1500.09	71.6912	1500.09	31.3222	1500.09	190.403	1500.09	115.508	1500.09	237.839	1500.09	2.81189	1500.09	66.7196	1500.09	106.278	1500.09	137.677	1500.09	12.2299	1500.09	10.4653	1500.09	18.9083	1500.09	21.0304	1500.09	63.8832	1500.09	30.4517	1500.09	174.197		1500.15	0.0786578	1500.15	29.3045	1500.15	7.31688
	800.206	2557.39		800.234	1081.18		1500.17	18.6754	1500.17	87.9453	1500.17	79.4229	1500.17	31.9299	1500.17	191.488	1500.17	102.896	1500.17	204.696	1500.17	1.55229	1500.17	71.0223	1500.17	139.7	1500.17	140.925	1500.17	18.6463	1500.17	22.3599	1500.17	30.4005	1500.17	21.0618	1500.17	55.5236	1500.17	23.6915	1500.17	171.69		1500.23	0.021425	1500.23	19.4512	1500.23	8.93382
	800.263	1894.3		800.291	1304.07		1500.25	13.932	1500.25	90.3047	1500.25	87.7445	1500.25	34.1854	1500.25	190.305	1500.25	91.1887	1500.25	173.762	1500.25	0.776502	1500.25	74.754	1500.25	173.799	1500.25	130.054	1500.25	26.0295	1500.25	43.8125	1500.25	42.8534	1500.25	23.9741	1500.25	68.8324	1500.25	17.9173	1500.25	170.96		1500.31	0.00424526	1500.31	10.6297	1500.31	9.98605
	800.32	1366.29		800.348	1441.28		1500.33	9.97224	1500.33	68.794	1500.33	95.4791	1500.33	37.696	1500.33	186.622	1500.33	167.479	1500.33	157.341	1500.33	0.38776	1500.33	77.5391	1500.33	207.219	1500.33	118.6	1500.33	33.4693	1500.33	66.1773	1500.33	55.7963	1500.33	28.3674	1500.33	90.528	1500.33	13.665	1500.33	187.749		1500.39	0.00055337	1500.39	6.35497	1500.39	10.2306
	800.377	1269.56		800.405	1169.46		1500.41	7.47816	1500.41	46.8465	1500.41	97.0943	1500.41	41.9208	1500.41	180.183	1500.41	243.77	1500.41	161.512	1500.41	0.308349	1500.41	78.9681	1500.41	218.837	1500.41	107.559	1500.41	40.0223	1500.41	88.4852	1500.41	68.688	1500.41	33.2897	1500.41	113.284	1500.41	11.392	1500.41	221.765		1500.46	0	1500.46	3.52717	1500.46	9.6173
	800.434	1246.73		800.462	896.168		1500.48	6.89046	1500.48	25.336	1500.48	85.3086	1500.48	46.252	1500.48	170.588	1500.48	201.006	1500.48	190.13	1500.48	0.541792	1500.48	78.7005	1500.48	183.894	1500.48	97.7197	1500.48	38.2642	1500.48	109.8	1500.48	80.9999	1500.48	37.6995	1500.48	136.346	1500.48	13.8514	1500.48	273.627		1500.54	0.00055337	1500.54	1.79399	1500.54	8.29649
	800.491	1298.56		800.519	624.445		1500.56	8.45707	1500.56	7.37221	1500.56	72.4825	1500.56	50.0906	1500.56	155.39	1500.56	157.509	1500.56	264.651	1500.56	1.20282	1500.56	74.536	1500.56	147.465	1500.56	93.4499	1500.56	35.1484	1500.56	100.926	1500.56	92.2999	1500.56	40.6385	1500.56	158.933	1500.56	23.6463	1500.56	327.085		1500.62	0.00424526	1500.62	0.823723	1500.62	6.58846
	800.548	1568.17		800.576	377.129		1500.64	12.2097	1500.64	4.69472	1500.64	59.3873	1500.64	52.9085	1500.64	137.773	1500.64	114.131	1500.64	361.976	1500.64	2.52562	1500.64	66.8593	1500.64	110.26	1500.64	93.6837	1500.64	31.2157	1500.64	88.8506	1500.64	99.5492	1500.64	39.4627	1500.64	180.357	1500.64	51.7222	1500.64	380.194		1500.7	0.021425	1500.7	0.335414	1500.7	4.88505
	800.605	2186.38		800.633	162.833		1500.72	17.6457	1500.72	3.21542	1500.72	46.8044	1500.72	54.2967	1500.72	118.538	1500.72	71.6542	1500.72	459.3	1500.72	4.84284	1500.72	57.8385	1500.72	73.1905	1500.72	97.9728	1500.72	27.0848	1500.72	75.4918	1500.72	100.414	1500.72	36.567	1500.72	194.818	1500.72	82.0952	1500.72	422.312		1500.78	0.0793565	1500.78	0.118217	1500.78	3.57769
	800.662	3333.46		800.69	216.37		1500.8	24.0383	1500.8	2.7725	1500.8	35.4121	1500.8	54.0009	1500.8	98.7927	1500.8	62.432	1500.8	343.861	1500.8	8.52655	1500.8	48.1744	1500.8	37.2124	1500.8	105.969	1500.8	23.3216	1500.8	61.4971	1500.8	95.5347	1500.8	32.6918	1500.8	196.68	1500.8	113.67	1500.8	351.673		1500.85	0.240487	1500.85	0.0349348	1500.85	3.00372
	800.719	5225.98		800.747	269.907		1500.87	30.4234	1500.87	3.13815	1500.87	31.6983	1500.87	51.941	1500.87	79.7755	1500.87	54.9964	1500.87	228.423	1500.87	13.9042	1500.87	38.6497	1500.87	16.1452	1500.87	117.175	1500.87	20.3249	1500.87	47.5797	1500.87	86.9812	1500.87	28.6944	1500.87	183.423	1500.87	145.265	1500.87	281.078		1500.93	0.618913	1500.93	0.00817046	1500.93	3.4541
	800.776	7237.04		800.804	190.906		1500.95	35.7127	1500.95	4.04569	1500.95	30.253	1500.95	48.2133	1500.95	62.6653	1500.95	49.2735	1500.95	164.959	1500.95	40.2996	1500.95	30.008	1500.95	10.1205	1500.95	129.631	1500.95	18.2301	1500.95	34.4301	1500.95	77.5118	1500.95	25.3637	1500.95	158.137	1500.95	175.687	1500.95	253.469		1501.01	1.39879	1501.01	0.00138261	1501.01	5.1838
	800.833	9359.42		800.861	111.906		1501.03	28.1024	1501.03	5.21474	1501.03	30.3777	1501.03	43.0781	1501.03	50.3359	1501.03	45.2312	1501.03	125.654	1501.03	67.717	1501.03	22.8499	1501.03	5.89295	1501.03	142.765	1501.03	16.9	1501.03	22.6417	1501.03	67.6478	1501.03	23.2261	1501.03	131.98	1501.03	143.613	1501.03	234.333		1501.09	2.83253	1501.09	0.000125513	1501.09	8.42225
	800.89	11706.6		800.918	252.187		1501.11	19.8491	1501.11	6.39991	1501.11	31.8003	1501.11	36.9286	1501.11	66.141	1501.11	42.8699	1501.11	109.398	1501.11	95.1625	1501.11	20.1671	1501.11	3.15483	1501.11	155.924	1501.11	15.9928	1501.11	13.3946	1501.11	57.9904	1501.11	22.4477	1501.11	105.87	1501.11	110.767	1501.11	221.705		1501.17	5.21441	1501.17	0.000387607	1501.17	13.3319
	800.947	14053.8		800.975	545.997		1501.19	12.4004	1501.19	7.43929	1501.19	34.1708	1501.19	30.252	1501.19	84.2831	1501.19	42.1929	1501.19	111.083	1501.19	121.626	1501.19	19.8413	1501.19	1.53473	1501.19	168.45	1501.19	15.0981	1501.19	9.7656	1501.19	49.1326	1501.19	22.8196	1501.19	80.6967	1501.19	78.6942	1501.19	214.689		1501.24	8.82403	1501.24	0.00308491	1501.24	26.3345
	801.004	15233.6		801.032	880.455		1501.26	9.31013	1501.26	8.29498	1501.26	37.1332	1501.26	23.5752	1501.26	103.824	1501.26	43.0779	1501.26	115.199	1501.26	134.04	1501.26	21.0541	1501.26	0.667323	1501.26	179.75	1501.26	13.8813	1501.26	9.43576	1501.26	44.3247	1501.26	23.8824	1501.26	66.9562	1501.26	78.2039	1501.26	213.144		1501.32	15.5616	1501.32	0.0160548	1501.32	42.9308
	801.061	16054.4		801.089	1216.44		1501.34	9.31013	1501.34	9.04649	1501.34	40.362	1501.34	17.4081	1501.34	123.56	1501.34	45.0667	1501.34	120.703	1501.34	122.308	1501.34	23.3288	1501.34	0.25514	1501.34	172.03	1501.34	12.1962	1501.34	12.558	1501.34	56.8053	1501.34	25.0925	1501.34	79.0408	1501.34	90.6054	1501.34	216.91		1501.4	22.93	1501.4	0.0612826	1501.4	60.4683
	801.118	16746.7		801.146	1550.9		1501.42	12.4004	1501.42	9.8341	1501.42	43.5862	1501.42	12.1875	1501.42	142.217	1501.42	47.429	1501.42	126.413	1501.42	109.189	1501.42	26.1402	1501.42	0.0877246	1501.42	140.069	1501.42	10.1216	1501.42	24.2184	1501.42	69.7388	1501.42	26.0175	1501.42	91.9827	1501.42	103.007	1501.42	226.847		1501.48	30.123	1501.48	0.19113	1501.48	78.0529
	801.175	17322.2		801.203	1873.68		1501.5	37.5282	1501.5	10.7709	1501.5	46.586	1501.5	8.22949	1501.5	158.744	1501.5	49.2466	1501.5	131.24	1501.5	95.3377	1501.5	28.9907	1501.5	0.0497684	1501.5	104.212	1501.5	7.93486	1501.5	49.3755	1501.5	82.2224	1501.5	26.4533	1501.5	104.859	1501.5	88.6858	1501.5	242.138		1501.56	36.4395	1501.56	0.505051	1501.56	94.763
	801.232	17400.1		801.26	2049.44		1501.58	63.4889	1501.58	11.8566	1501.58	49.2066	1501.58	5.71057	1501.58	166.106	1501.58	49.9483	1501.58	134.413	1501.58	81.4745	1501.58	31.4583	1501.58	0.10875	1501.58	68.3553	1501.58	6.02637	1501.58	78.6152	1501.58	77.0814	1501.58	26.4778	1501.58	116.784	1501.58	73.2558	1501.58	259.12		1501.63	34.7218	1501.63	1.16909	1501.63	80.2357
	801.289	17342.6		801.317	2196.19		1501.65	88.8345	1501.65	12.9413	1501.65	51.353	1501.65	4.65625	1501.65	159.418	1501.65	49.6071	1501.65	135.637	1501.65	68.2659	1501.65	33.2124	1501.65	0.31913	1501.65	40.9939	1501.65	4.82133	1501.65	108.476	1501.65	69.3678	1501.65	26.408	1501.65	126.519	1501.65	57.8954	1501.65	276.374		1501.71	29.4695	1501.71	2.4166	1501.71	64.9272
	801.346	17027.3		801.374	2323.84		1501.73	88.2807	1501.73	13.7414	1501.73	53.0061	1501.73	4.95794	1501.73	136.939	1501.73	48.8527	1501.73	135.14	1501.73	56.2303	1501.73	33.9997	1501.73	0.824736	1501.73	27.0616	1501.73	4.70305	1501.73	137.717	1501.73	60.7392	1501.73	26.7283	1501.73	130.343	1501.73	43.65	1501.73	292.321		1501.79	23.3805	1501.79	4.53893	1501.79	49.7973
	801.403	16471.1		801.431	2433.42		1501.81	86.3684	1501.81	13.9554	1501.81	54.1981	1501.81	6.37948	1501.81	112.418	1501.81	48.3798	1501.81	133.587	1501.81	45.6832	1501.81	33.643	1501.81	1.87491	1501.81	18.9457	1501.81	5.99039	1501.81	121.075	1501.81	51.7172	1501.81	27.9902	1501.81	123.981	1501.81	31.246	1501.81	275.658		1501.87	17.1739	1501.87	7.85164	1501.87	35.702
	801.46	15672.5		801.488	2524.16		1501.89	83.8861	1501.89	13.3525	1501.89	54.993	1501.89	8.58715	1501.89	86.964	1501.89	48.8396	1501.89	131.916	1501.89	36.7495	1501.89	32.0479	1501.89	3.81303	1501.89	13.6169	1501.89	8.91571	1501.89	103.818	1501.89	42.9022	1501.89	30.7371	1501.89	109.037	1501.89	21.651	1501.89	249.885		1501.95	11.6378	1501.95	12.6679	1501.95	26.0642
	801.517	14832.4		801.545	2593.66		1501.97	81.5107	1501.97	11.9293	1501.97	55.4238	1501.97	11.1905	1501.97	61.8745	1501.97	50.6521	1501.97	131.146	1501.97	29.4038	1501.97	29.2435	1501.97	7.04373	1501.97	9.71867	1501.97	13.6076	1501.97	87.1867	1501.97	34.8869	1501.97	35.4173	1501.97	93.062	1501.97	14.4265	1501.97	221.638		1502.02	7.9777	1502.02	19.4955	1502.02	22.2562
	801.574	13990.4		801.602	2562.15		1502.04	79.7034	1502.04	9.86801	1502.04	55.4609	1502.04	13.8185	1502.04	38.4761	1502.04	57.7601	1502.04	132.214	1502.04	23.5455	1502.04	25.4206	1502.04	11.9553	1502.04	6.93131	1502.04	24.1215	1502.04	72.3205	1502.04	49.8091	1502.04	42.2975	1502.04	76.8278	1502.04	9.41059	1502.04	191.707		1502.1	7.06727	1502.1	26.9079	1502.1	23.0596
	801.631	13150.4		801.659	2446.37		1502.12	78.6575	1502.12	7.52774	1502.12	54.9866	1502.12	16.2196	1502.12	24.9967	1502.12	90.0765	1502.12	135.87	1502.12	19.0401	1502.12	20.9535	1502.12	22.5154	1502.12	4.94247	1502.12	35.6925	1502.12	65.5387	1502.12	67.3109	1502.12	51.8247	1502.12	61.1151	1502.12	6.46414	1502.12	161.258		1502.18	8.82403	1502.18	33.7037	1502.18	25.1702
	801.688	12563.2		801.716	2289.13		1502.2	78.343	1502.2	5.26866	1502.2	53.842	1502.2	18.3451	1502.2	34.7542	1502.2	131.492	1502.2	142.58	1502.2	15.7545	1502.2	16.3728	1502.2	33.8877	1502.2	3.50074	1502.2	47.5389	1502.2	67.1331	1502.2	85.2634	1502.2	65.6152	1502.2	46.5958	1502.2	5.43598	1502.2	131.574		1502.26	26.1727	1502.26	38.53	1502.26	28
	801.745	12181.2		801.773	2090.63		1502.28	78.5991	1502.28	3.37808	1502.28	51.8979	1502.28	20.3983	1502.28	54.2344	1502.28	173.305	1502.28	152.715	1502.28	13.5407	1502.28	12.2911	1502.28	44.9483	1502.28	2.42156	1502.28	58.8758	1502.28	77.2903	1502.28	102.764	1502.28	84.5965	1502.28	43.4426	1502.28	6.24707	1502.28	103.809		1502.34	56.4254	1502.34	39.5197	1502.34	30.8396
	801.802	11806.1		801.83	1850.78		1502.36	79.248	1502.36	2.00706	1502.36	49.1616	1502.36	22.8016	1502.36	75.2659	1502.36	214.45	1502.36	166.956	1502.36	12.2353	1502.36	9.30426	1502.36	54.7502	1502.36	1.60623	1502.36	69.0109	1502.36	92.5883	1502.36	89.9057	1502.36	105.304	1502.36	44.3283	1502.36	8.86555	1502.36	80.3106		1502.41	87.17	1502.41	39.273	1502.41	32.9769
	801.859	11434		801.887	1553.45		1502.43	80.1653	1502.43	1.20161	1502.43	45.843	1502.43	26.1046	1502.43	96.347	1502.43	181.092	1502.43	185.771	1502.43	11.6368	1502.43	7.88207	1502.43	41.6134	1502.43	0.997488	1502.43	76.8429	1502.43	108.506	1502.43	76.3109	1502.43	126.938	1502.43	47.5963	1502.43	13.2794	1502.43	60.2325		1502.49	117.423	1502.49	38.3872	1502.49	33.8167
	801.916	11061.6		801.944	1256.12		1502.51	81.2884	1502.51	0.964341	1502.51	42.3651	1502.51	30.8434	1502.51	115.947	1502.51	146.96	1502.51	211.226	1502.51	11.5273	1502.51	8.29612	1502.51	27.7857	1502.51	0.570869	1502.51	79.5641	1502.51	123.802	1502.51	62.6586	1502.51	148.451	1502.51	52.5847	1502.51	19.3991	1502.51	43.5088		1502.57	86.8799	1502.57	37.4685	1502.57	32.5874
	801.973	10686.1		802.001	1138.94		1502.59	82.5592	1502.59	1.32682	1502.59	39.2936	1502.59	38.8894	1502.59	131.988	1502.59	112.889	1502.59	245.993	1502.59	11.68	1502.59	11.2111	1502.59	14.6216	1502.59	0.293793	1502.59	76.7517	1502.59	128.39	1502.59	49.6618	1502.59	168.734	1502.59	59.0799	1502.59	27.0064	1502.59	30.0569		1502.65	55.8451	1502.65	37.0584	1502.65	30.4383
	802.03	10299.9		802.058	1165.06		1502.67	83.8441	1502.67	2.39063	1502.67	37.2026	1502.67	59.4789	1502.67	121.834	1502.67	79.6798	1502.67	280.761	1502.67	11.897	1502.67	17.5646	1502.67	9.00174	1502.67	0.134399	1502.67	68.7242	1502.67	131.627	1502.67	38.399	1502.67	143.617	1502.67	66.7145	1502.67	35.6901	1502.67	19.6765		1502.73	25.3023	1502.73	37.5321	1502.73	28.2274
	802.087	9889.61		802.115	1198.19		1502.75	84.8728	1502.75	4.33493	1502.75	36.5484	1502.75	80.7066	1502.75	110.156	1502.75	54.2517	1502.75	270.932	1502.75	12.0159	1502.75	44.9333	1502.75	5.13665	1502.75	0.0527509	1502.75	59.4425	1502.75	134.084	1502.75	39.4694	1502.75	117.211	1502.75	74.9714	1502.75	44.8588	1502.75	12.0419		1502.81	8.82403	1502.81	39.0373	1502.81	26.757
	802.144	9455.69		802.172	1234.24		1502.82	85.2274	1502.82	7.37221	1502.82	42.6049	1502.82	101.298	1502.82	98.4541	1502.82	44.0826	1502.82	256.532	1502.82	11.924	1502.82	115.458	1502.82	2.68943	1502.82	0.0175218	1502.82	49.5687	1502.82	136.384	1502.82	47.8656	1502.82	90.5916	1502.82	83.2386	1502.82	53.7842	1502.82	6.82299		1502.88	7.06727	1502.88	41.4872	1502.88	26.6259
	802.201	8997.84		802.229	1271.39		1502.9	84.3994	1502.9	13.6403	1502.9	54.5356	1502.9	113.891	1502.9	88.0624	1502.9	46.9126	1502.9	239.85	1502.9	11.5466	1502.9	186.651	1502.9	1.27656	1502.9	0.00513093	1502.9	39.8884	1502.9	139.129	1502.9	57.6788	1502.9	64.7987	1502.9	90.8682	1502.9	61.7121	1502.9	3.53881		1502.96	8.788	1502.96	44.6364	1502.96	34.1182
	802.258	8513.99		802.286	1307.63		1502.98	81.8763	1502.98	21.6594	1502.98	67.677	1502.98	124.195	1502.98	79.9916	1502.98	50.6303	1502.98	222.022	1502.98	10.8483	1502.98	257.212	1502.98	0.540517	1502.98	0.00526735	1502.98	31.2159	1502.98	142.849	1502.98	68.8484	1502.98	40.6722	1502.98	97.266	1502.98	67.9918	1502.98	1.65676		1503.04	11.638	1503.04	48.1977	1503.04	44.7523
	802.315	8002.83		802.343	1341.05		1503.06	77.0409	1503.06	30.1159	1503.06	81.3634	1503.06	132.228	1503.06	87.8194	1503.06	54.4477	1503.06	204.257	1503.06	9.82757	1503.06	209.579	1503.06	0.199927	1503.06	0.0217973	1503.06	27.1344	1503.06	147.966	1503.06	81.3768	1503.06	22.9438	1503.06	94.6172	1503.06	72.1945	1503.06	0.688946		1503.12	15.0944	1503.12	51.9725	1503.12	56.4857
	802.372	7488.41		802.4	1306.52		1503.14	67.4025	1503.14	38.1363	1503.14	94.8129	1503.14	137.991	1503.14	110.103	1503.14	57.5186	1503.14	187.656	1503.14	8.53075	1503.14	161.946	1503.14	0.062507	1503.14	0.0784171	1503.14	24.7921	1503.14	154.764	1503.14	95.2589	1503.14	14.4081	1503.14	90.7357	1503.14	70.286	1503.14	0.249086		1503.2	18.3926	1503.2	55.9424	1503.2	68.5806
	802.429	6973.75		802.457	1235.56		1503.21	56.0425	1503.21	34.6682	1503.21	107.242	1503.21	141.471	1503.21	142.617	1503.21	58.9781	1503.21	173.074	1503.21	7.05305	1503.21	121.582	1503.21	0.015837	1503.21	0.231217	1503.21	24.021	1503.21	163.411	1503.21	110.538	1503.21	8.76981	1503.21	86.1835	1503.21	65.7827	1503.21	0.0759556		1503.27	20.8259	1503.27	60.3013	1503.27	80.2564
	802.486	6462		802.514	1161.86		1503.29	43.6567	1503.29	30.1902	1503.29	116.949	1503.29	142.511	1503.29	177.313	1503.29	58.7267	1503.29	161.016	1503.29	5.54458	1503.29	99.2783	1503.29	0.00293743	1503.29	0.57434	1503.29	24.5349	1503.29	174.886	1503.29	128.611	1503.29	5.22568	1503.29	81.4995	1503.29	59.6437	1503.29	0.0186652		1503.35	19.8541	1503.35	65.4255	1503.35	90.7973
	802.543	5963.57		802.571	1087.34		1503.37	31.2023	1503.37	25.0725	1503.37	103.893	1503.37	122.735	1503.37	213.151	1503.37	56.9747	1503.37	151.586	1503.37	4.19214	1503.37	81.1959	1503.37	0.000342882	1503.37	1.24166	1503.37	25.9862	1503.37	191.537	1503.37	147.385	1503.37	3.47167	1503.37	77.0614	1503.37	52.658	1503.37	0.00335194		1503.43	18.1237	1503.43	71.8078	1503.43	88.9222
	802.6	5506.44		802.628	1013.92		1503.45	19.7924	1503.45	19.7609	1503.45	82.9378	1503.45	98.3858	1503.45	248.829	1503.45	53.8771	1503.45	144.486	1503.45	3.19767	1503.45	65.007	1503.45	0	1503.45	2.37418	1503.45	28.0161	1503.45	208.188	1503.45	166.167	1503.45	3.1455	1503.45	72.9935	1503.45	45.7078	1503.45	0.000367578		1503.51	16.3862	1503.51	79.7838	1503.51	85.2886
	802.657	5071.82		802.685	943.231		1503.53	12.4004	1503.53	14.7129	1503.53	61.1235	1503.53	73.0489	1503.53	282.933	1503.53	49.6504	1503.53	139.076	1503.53	2.7493	1503.53	50.6363	1503.53	0	1503.53	4.07402	1503.53	30.3214	1503.53	182.745	1503.53	184.258	1503.53	3.91684	1503.53	69.1563	1503.53	39.6419	1503.53	0		1503.59	15.3973	1503.59	116.958	1503.59	80.0464
	802.714	4654.62		802.742	876.382		1503.6	7.27848	1503.6	10.3278	1503.6	39.3747	1503.6	47.7049	1503.6	279.841	1503.6	44.552	1503.6	134.481	1503.6	2.9846	1503.6	38.0284	1503.6	0	1503.6	6.33164	1503.6	32.716	1503.6	156.175	1503.6	196.34	1503.6	5.5385	1503.6	65.2237	1503.6	35.1595	1503.6	0		1503.66	16.0032	1503.66	176.475	1503.66	73.427
	802.771	4253.63		802.799	816.645		1503.68	3.93024	1503.68	6.87998	1503.68	18.5775	1503.68	23.3391	1503.68	252.721	1503.68	38.878	1503.68	129.744	1503.68	3.97877	1503.68	27.2039	1503.68	0	1503.68	8.97662	1503.68	35.1839	1503.68	129.257	1503.68	196.475	1503.68	7.81519	1503.68	60.8345	1503.68	32.7214	1503.68	0		1503.74	22.8911	1503.74	235.992	1503.74	65.7316
	802.828	3867.43		802.857	765.004		1503.76	1.92926	1503.76	4.49603	1503.76	10.4655	1503.76	11.5324	1503.76	223.512	1503.76	32.9849	1503.76	124.007	1503.76	5.71227	1503.76	18.2378	1503.76	0	1503.76	11.6525	1503.76	37.8903	1503.76	102.796	1503.76	184.513	1503.76	10.5859	1503.76	55.7599	1503.76	32.8621	1503.76	0		1503.82	30.8289	1503.82	176.484	1503.82	57.3091
	802.885	3496.81		802.914	721.597		1503.84	0.848266	1503.84	3.14657	1503.84	7.82381	1503.84	7.99026	1503.84	193.251	1503.84	27.2827	1503.84	116.698	1503.84	8.09532	1503.84	11.2111	1503.84	0	1503.84	13.8452	1503.84	41.1323	1503.84	77.5313	1503.84	160.596	1503.84	13.6664	1503.84	50.0242	1503.84	36.3292	1503.84	0.000657713		1503.9	39.2777	1503.9	116.976	1503.9	48.545
	802.942	3141.98		802.971	685.888		1503.92	0.329101	1503.92	2.68262	1503.92	7.68974	1503.92	6.80713	1503.92	163.115	1503.92	22.2135	1503.92	107.653	1503.92	10.9595	1503.92	7.21683	1503.92	0	1503.92	15.0636	1503.92	45.2455	1503.92	62.0844	1503.92	127.409	1503.92	16.8491	1503.92	43.9352	1503.92	43.6145	1503.92	0.0038242		1503.98	47.5902	1503.98	93.3198	1503.98	39.8783
	802.999	2804.31		803.028	653.984		1503.99	0.117947	1503.99	2.86038	1503.99	10.0207	1503.99	7.99026	1503.99	134.25	1503.99	18.1889	1503.99	97.1694	1503.99	14.1076	1503.99	5.23548	1503.99	0	1503.99	14.98	1503.99	50.4351	1503.99	62.7248	1503.99	93.8933	1503.99	19.8848	1503.99	38.0129	1503.99	56.1567	1503.99	0.0167134		1504.05	55.0844	1504.05	72.6915	1504.05	31.78
	803.057	2489.31		803.085	624.733		1504.07	0.0734081	1504.07	3.39215	1504.07	13.8439	1504.07	11.5324	1504.07	107.6	1504.07	15.53	1504.07	85.9378	1504.07	17.3092	1504.07	5.23548	1504.07	0	1504.07	13.6377	1504.07	56.6865	1504.07	70.8764	1504.07	60.9508	1504.07	22.5291	1504.07	32.8631	1504.07	81.1754	1504.07	0.0514925		1504.13	48.2029	1504.13	54.0702	1504.13	24.724
	803.114	2224.01		803.142	596.485		1504.15	0.152041	1504.15	3.98271	1504.15	18.6417	1504.15	21.2587	1504.15	85.9658	1504.15	18.0451	1504.15	74.9047	1504.15	20.3186	1504.15	7.21683	1504.15	0	1504.15	11.3672	1504.15	63.6738	1504.15	80.0205	1504.15	53.3335	1504.15	24.5703	1504.15	29.0241	1504.15	149.451	1504.15	0.132519		1504.21	40.2128	1504.21	37.4224	1504.21	19.1116
	803.171	1966.2		803.199	567.326		1504.23	0.39807	1504.23	4.38419	1504.23	23.6138	1504.23	41.7822	1504.23	69.2369	1504.23	23.2989	1504.23	65.0699	1504.23	22.8426	1504.23	11.2111	1504.23	0	1504.23	8.69923	1504.23	70.8494	1504.23	89.4244	1504.23	57.8283	1504.23	25.8974	1504.23	29.6087	1504.23	217.726	1504.23	0.282383		1504.29	31.6159	1504.29	22.7511	1504.29	16.4333
	803.228	1715.85		803.256	535.365		1504.31	0.921598	1504.31	4.44338	1504.31	27.802	1504.31	67.5672	1504.31	55.4228	1504.31	29.4161	1504.31	57.3077	1504.31	24.5309	1504.31	24.4999	1504.31	0	1504.31	6.14463	1504.31	77.5171	1504.31	98.5756	1504.31	63.0457	1504.31	26.527	1504.31	31.7539	1504.31	190.69	1504.31	0.524259		1504.37	23.0607	1504.37	10.0769	1504.37	23.0512
	803.285	1472.99		803.313	429.597		1504.39	1.8671	1504.39	4.12654	1504.39	23.9354	1504.39	94.1352	1504.39	44.2775	1504.39	35.6551	1504.39	52.2215	1504.39	25.0343	1504.39	38.9129	1504.39	0	1504.39	4.11482	1504.39	83.0013	1504.39	107.664	1504.39	68.3008	1504.39	26.6266	1504.39	35.0933	1504.39	147.895	1504.39	0.847599		1504.44	15.265	1504.44	7.25329	1504.44	49.4265
	803.342	1389.87		803.37	321.555		1504.46	3.35228	1504.46	3.52656	1504.46	19.1472	1504.46	120.21	1504.46	35.4218	1504.46	41.3168	1504.46	50.1003	1504.46	24.1281	1504.46	53.5867	1504.46	0	1504.46	2.8851	1504.46	83.4454	1504.46	117.413	1504.46	72.8863	1504.46	26.4785	1504.46	39.118	1504.46	105.099	1504.46	1.21822		1504.52	8.82403	1504.52	6.546	1504.52	83.714
	803.399	1339.44		803.427	213.598		1504.54	5.38883	1504.54	2.80792	1504.54	14.2909	1504.54	105.437	1504.54	28.4213	1504.54	45.8334	1504.54	50.9281	1504.54	21.8868	1504.54	67.6724	1504.54	0	1504.54	2.6424	1504.54	78.2855	1504.54	217.494	1504.54	62.7212	1504.54	26.4244	1504.54	43.2892	1504.54	73.6841	1504.54	1.55745		1504.6	5.21441	1504.6	7.9443	1504.6	118.001
	803.456	1319.79		803.484	108.033		1504.62	7.80044	1504.62	2.1609	1504.62	10.1679	1504.62	90.6638	1504.62	22.9157	1504.62	47.3028	1504.62	54.4751	1504.62	18.7439	1504.62	80.4316	1504.62	0	1504.62	3.53176	1504.62	71.7277	1504.62	317.574	1504.62	51.7256	1504.62	26.7826	1504.62	47.19	1504.62	64.1416	1504.62	1.78637		1504.68	2.83253	1504.68	11.4605	1504.68	105.868
	803.513	1330.01		803.541	27.0762		1504.7	10.1882	1504.7	1.71656	1504.7	7.37763	1504.7	78.4272	1504.7	18.6807	1504.7	46.4637	1504.7	60.3786	1504.7	15.4267	1504.7	71.868	1504.7	0	1504.7	5.70711	1504.7	64.3102	1504.7	229.481	1504.7	40.4735	1504.7	27.7817	1504.7	50.5573	1504.7	56.703	1504.7	1.83944		1504.76	1.39879	1504.76	25.2034	1504.76	91.3257
	803.57	1372.88		803.598	16.5652		1504.78	12.049	1504.78	1.52588	1504.78	6.47107	1504.78	71.2203	1504.78	15.6469	1504.78	44.1939	1504.78	68.2406	1504.78	12.6852	1504.78	62.2158	1504.78	0	1504.78	9.32948	1504.78	56.713	1504.78	141.387	1504.78	29.5654	1504.78	29.5252	1504.78	53.2593	1504.78	50.9391	1504.78	1.70936		1504.84	0.618913	1504.84	39.9875	1504.84	75.9271
	803.627	1810.25		803.655	10.404		1504.85	12.9101	1504.85	1.53695	1504.85	7.75272	1504.85	66.1672	1504.85	13.8354	1504.85	40.7794	1504.85	77.6638	1504.85	11.001	1504.85	52.3614	1504.85	0	1504.85	14.5571	1504.85	49.6634	1504.85	97.5346	1504.85	19.5418	1504.85	32.0024	1504.85	55.2047	1504.85	46.1481	1504.85	1.45624		1504.91	0.240487	1504.91	55.0547	1504.91	60.6007
	803.684	2472.23		803.713	8.38718		1504.93	12.6493	1504.93	1.64188	1504.93	11.2157	1504.93	62.6953	1504.93	13.2587	1504.93	36.6555	1504.93	88.2827	1504.93	10.3911	1504.93	43.1576	1504.93	0	1504.93	54.4595	1504.93	43.831	1504.93	66.2272	1504.93	11.7558	1504.93	35.1418	1504.93	56.2704	1504.93	41.6269	1504.93	1.20853		1504.99	0.0793565	1504.99	69.668	1504.99	46.2334
	803.741	3428.45		803.77	10.404		1505.01	11.5008	1505.01	1.71518	1505.01	23.9843	1505.01	60.3633	1505.01	13.7993	1505.01	32.3562	1505.01	99.7402	1505.01	10.4286	1505.01	35.3194	1505.01	0	1505.01	95.7185	1505.01	41.5165	1505.01	43.7402	1505.01	8.05373	1505.01	38.8721	1505.01	56.3302	1505.01	36.8414	1505.01	1.16413		1505.07	0.0214546	1505.07	83.1344	1505.07	81.3467
	803.798	4914.34		803.827	16.5652		1505.09	10.1293	1505.09	1.673	1505.09	37.7452	1505.09	58.6245	1505.09	15.1346	1505.09	28.4423	1505.09	111.676	1505.09	10.5621	1505.09	33.5767	1505.09	0	1505.09	137.734	1505.09	52.8428	1505.09	29.0443	1505.09	7.87398	1505.09	43.1677	1505.09	55.3367	1505.09	31.5379	1505.09	1.57569		1505.15	0.00499088	1505.15	93.9644	1505.15	117.052
	803.855	6654.04		803.884	27.0762		1505.17	9.34694	1505.17	1.4973	1505.17	51.6289	1505.17	56.92	1505.17	16.7391	1505.17	25.427	1505.17	123.687	1505.17	10.4341	1505.17	40.5017	1505.17	0	1505.17	179.576	1505.17	65.1165	1505.17	21.8146	1505.17	11.1827	1505.17	48.0367	1505.17	53.5579	1505.17	25.7913	1505.17	2.7576		1505.23	0.00561626	1505.23	99.191	1505.23	152.167
	803.913	8270.21		803.941	122.83		1505.24	9.93432	1505.24	1.2467	1505.24	64.6941	1505.24	54.7746	1505.24	17.9871	1505.24	23.7097	1505.24	135.307	1505.24	10.1162	1505.24	48.7358	1505.24	0	1505.24	220.416	1505.24	77.419	1505.24	21.1621	1505.24	15.8736	1505.24	53.4626	1505.24	51.5816	1505.24	19.9332	1505.24	5.04377		1505.3	0.0239932	1505.3	98.0511	1505.3	156.065
	803.97	9306.43		803.998	310.735		1505.32	12.4004	1505.32	1.03946	1505.32	58.1122	1505.32	51.8458	1505.32	18.3249	1505.32	24.8402	1505.32	145.991	1505.32	10.0033	1505.32	57.5274	1505.32	0	1505.32	213.515	1505.32	88.8152	1505.32	22.7839	1505.32	21.4128	1505.32	59.3107	1505.32	50.3252	1505.32	14.4259	1505.32	8.73906		1505.38	0.0859271	1505.38	90.6754	1505.38	154.913
	804.027	10314.3		804.055	554.491		1505.4	21.1134	1505.4	1.03984	1505.4	50.2363	1505.4	47.9622	1505.4	17.4462	1505.4	27.1616	1505.4	155.137	1505.4	10.5433	1505.4	66.028	1505.4	0	1505.4	153.779	1505.4	93.382	1505.4	25.5069	1505.4	27.2374	1505.4	65.2587	1505.4	58.2678	1505.4	9.68967	1505.4	14.0089		1505.46	0.254633	1505.46	81.6093	1505.46	150.429
	804.084	11293.8		804.112	835.756		1505.48	43.0655	1505.48	1.443	1505.48	41.6451	1505.48	43.1186	1505.48	15.4018	1505.48	30.1644	1505.48	162.126	1505.48	11.9028	1505.48	73.3841	1505.48	0	1505.48	93.4578	1505.48	84.9502	1505.48	28.5358	1505.48	32.7469	1505.48	70.78	1505.48	69.7911	1505.48	5.98994	1505.48	20.7931		1505.54	0.644093	1505.54	71.592	1505.54	143.274
	804.141	11689.4		804.169	1120.69		1505.56	70.1729	1505.56	2.47389	1505.56	33.0277	1505.56	37.4662	1505.56	12.589	1505.56	33.231	1505.56	166.402	1505.56	13.809	1505.56	71.4022	1505.56	0.000710411	1505.56	33.7154	1505.56	75.224	1505.56	31.0974	1505.56	37.3899	1505.56	75.2169	1505.56	82.1945	1505.56	3.37606	1505.56	28.7302		1505.62	1.43404	1505.62	61.4456	1505.62	133.637
	804.198	11822.3		804.226	1407.83		1505.63	102.513	1505.63	4.3733	1505.63	25.0799	1505.63	31.2854	1505.63	9.64438	1505.63	35.7275	1505.63	167.587	1505.63	15.5873	1505.63	60.4773	1505.63	0.00552239	1505.63	9.60847	1505.63	64.78	1505.63	32.6948	1505.63	37.6016	1505.63	77.9224	1505.63	94.5638	1505.63	1.72786	1505.63	37.1796		1505.69	2.86079	1505.69	51.9105	1505.69	122.15
	804.255	11893.5		804.284	1694.99		1505.71	140.308	1505.71	7.37221	1505.71	18.3999	1505.71	24.9478	1505.71	7.27847	1505.71	37.097	1505.71	162.934	1505.71	16.3505	1505.71	48.2137	1505.71	0.0280377	1505.71	14.1131	1505.71	54.2422	1505.71	33.1884	1505.71	31.1139	1505.71	71.7966	1505.71	106.005	1505.71	0.827828	1505.71	45.2949		1505.77	5.19938	1505.77	43.6245	1505.77	109.209
	804.312	11894.7		804.341	1979.83		1505.79	210.929	1505.79	13.7219	1505.79	14.3286	1505.79	18.8695	1505.79	6.13747	1505.79	33.5367	1505.79	152.515	1505.79	14.4495	1505.79	35.3444	1505.79	0.10454	1505.79	32.1224	1505.79	44.173	1505.79	32.9846	1505.79	23.9506	1505.79	63.0313	1505.79	105.323	1505.79	0.47413	1505.79	52.181		1505.85	8.70716	1505.85	40.1336	1505.85	95.2755
	804.369	11834.3		804.398	1984.04		1505.87	282.145	1505.87	21.0867	1505.87	15.1304	1505.87	13.44	1505.87	6.70553	1505.87	28.76	1505.87	139.736	1505.87	11.4756	1505.87	22.72	1505.87	0.318591	1505.87	56.069	1505.87	35.0126	1505.87	32.8111	1505.87	16.8162	1505.87	52.795	1505.87	97.5564	1505.87	0.541508	1505.87	57.0417		1505.93	13.5727	1505.93	40.4765	1505.93	80.9845
	804.426	11428.7		804.455	1988.26		1505.95	214.506	1505.95	29.1477	1505.95	19.1659	1505.95	8.96016	1505.95	9.27334	1505.95	23.2632	1505.95	125.729	1505.95	8.23187	1505.95	11.2111	1505.95	0.824736	1505.95	81.4573	1505.95	27.0189	1505.95	33.5876	1505.95	10.3984	1505.95	42.0436	1505.95	88.55	1505.95	1.03707	1505.95	59.3232		1506.01	21.5957	1506.01	42.5793	1506.01	67.0687
	804.483	11018.6		804.512	2062.39		1506.03	146.867	1506.03	37.564	1506.03	24.5487	1506.03	5.58999	1506.03	13.9112	1506.03	17.6351	1506.03	111.789	1506.03	5.33081	1506.03	7.80897	1506.03	1.87491	1506.03	107.815	1506.03	20.2891	1506.03	46.0407	1506.03	11.4545	1506.03	31.7893	1506.03	78.9164	1506.03	2.09018	1506.03	45.5648		1506.09	31.7858	1506.09	46.4056	1506.09	54.2497
	804.541	10606.1		804.569	2136.51		1506.1	83.2237	1506.1	46.0018	1506.1	30.7856	1506.1	3.33884	1506.1	20.462	1506.1	12.4539	1506.1	99.202	1506.1	3.10291	1506.1	6.67475	1506.1	3.81303	1506.1	134.375	1506.1	14.7857	1506.1	60.3425	1506.1	23.6537	1506.1	22.9208	1506.1	69.3536	1506.1	3.953	1506.1	30.9023		1506.16	43.0891	1506.16	51.9373	1506.16	43.298
	804.598	10194		804.626	2081.27		1506.18	102.558	1506.18	54.1367	1506.18	37.3313	1506.18	2.09768	1506.18	28.5187	1506.18	8.13711	1506.18	89.0413	1506.18	1.61041	1506.18	7.80897	1506.18	7.04373	1506.18	160.415	1506.18	10.419	1506.18	75.265	1506.18	36.5979	1506.18	16.0217	1506.18	60.542	1506.18	6.95352	1506.18	17.2931		1506.24	55.0505	1506.24	59.1864	1506.24	40.1859
	804.655	9784.9		804.683	1970.33		1506.26	154.042	1506.26	61.6616	1506.26	43.7058	1506.26	1.68609	1506.26	37.4444	1506.26	4.88714	1506.26	92.1408	1506.26	0.73568	1506.26	11.2111	1506.26	11.9553	1506.26	185.291	1506.26	7.08727	1506.26	89.5667	1506.26	49.6611	1506.26	14.5593	1506.26	53.0408	1506.26	11.4729	1506.26	10.1724		1506.32	67.113	1506.32	68.189	1506.32	44.1576
	804.712	9431.79		804.74	1855.39		1506.34	207.281	1506.34	68.2934	1506.34	49.5928	1506.34	1.92113	1506.34	46.4256	1506.34	2.67496	1506.34	126.001	1506.34	0.290775	1506.34	18.9772	1506.34	19.1846	1506.34	205.667	1506.34	4.73309	1506.34	74.1447	1506.34	62.266	1506.34	17.0238	1506.34	48.3941	1506.34	17.8693	1506.34	5.49046		1506.4	78.6913	1506.4	79.2614	1506.4	54.6089
	804.769	9365.42		804.798	1737.48		1506.42	261.74	1506.42	73.8016	1506.42	54.9016	1506.42	2.65069	1506.42	54.5897	1506.42	1.32443	1506.42	184.139	1506.42	0.0964786	1506.42	31.1142	1506.42	27.0946	1506.42	216.211	1506.42	3.35499	1506.42	57.7831	1506.42	73.9462	1506.42	21.4579	1506.42	48.2094	1506.42	26.4133	1506.42	2.68845		1506.48	89.2575	1506.48	105.171	1506.48	69.4252
	804.826	9520.76		804.855	1618.28		1506.49	316.75	1506.49	76.8655	1506.49	59.766	1506.49	3.79384	1506.49	61.1569	1506.49	0.594806	1506.49	244.079	1506.49	0.0259171	1506.49	47.8104	1506.49	34.3308	1506.49	218.47	1506.49	3.029	1506.49	41.4399	1506.49	84.4263	1506.49	27.3146	1506.49	53.685	1506.49	37.3616	1506.49	1.17591		1506.55	96.8331	1506.55	132.161	1506.55	85.4395
	804.883	10041.8		804.912	1499.65		1506.57	371.575	1506.57	72.9149	1506.57	64.4935	1506.57	5.34175	1506.57	65.6047	1506.57	0.275662	1506.57	304.168	1506.57	0.00508073	1506.57	69.3914	1506.57	35.5965	1506.57	219.346	1506.57	3.90328	1506.57	26.0459	1506.57	93.5295	1506.57	33.8002	1506.57	65.5889	1506.57	51.5566	1506.57	0.451036		1506.63	98.8041	1506.63	159.498	1506.63	101.975
	804.94	9504.25		804.969	1383.29		1506.65	425.505	1506.65	67.3487	1506.65	69.4623	1506.65	7.35156	1506.65	67.8041	1506.65	0.236359	1506.65	362.667	1506.65	0.000650476	1506.65	119.694	1506.65	34.0882	1506.65	219.243	1506.65	6.15104	1506.65	12.1744	1506.65	101.139	1506.65	40.0218	1506.65	83.9735	1506.65	71.4273	1506.65	0.146828		1506.71	92.545	1506.71	186.443	1506.71	118.251
	804.998	8935.77		805.026	1270.52		1506.73	477.953	1506.73	60.8655	1506.73	75.0113	1506.73	9.90782	1506.73	68.0805	1506.73	0.456683	1506.73	349.374	1506.73	0	1506.73	274.355	1506.73	31.3662	1506.73	218.566	1506.73	9.82372	1506.73	8.90325	1506.73	80.7593	1506.73	45.1427	1506.73	103.621	1506.73	102.271	1506.73	0.0390037		1506.79	78.8143	1506.79	212.279	1506.79	133.491
	805.055	8355.94		805.083	1276.57		1506.81	528.504	1506.81	53.9079	1506.81	81.3249	1506.81	13.0498	1506.81	67.1844	1506.81	1.02947	1506.81	333.396	1506.81	0	1506.81	235.586	1506.81	28.2969	1506.81	217.628	1506.81	14.7542	1506.81	8.50664	1506.81	59.7267	1506.81	48.5626	1506.81	123.902	1506.81	134.321	1506.81	0.0076076		1506.87	64.3634	1506.87	233.546	1506.87	140.497
	805.112	7772.31		805.14	1311.29		1506.89	574.271	1506.89	46.9665	1506.89	88.3686	1506.89	16.7045	1506.89	66.1548	1506.89	2.14897	1506.89	315.565	1506.89	0	1506.89	195.656	1506.89	25.7622	1506.89	216.545	1506.89	20.4493	1506.89	10.8742	1506.89	38.755	1506.89	50.0275	1506.89	144.03	1506.89	166.4	1506.89	0.000964522		1506.94	49.9599	1506.94	244.988	1506.94	132.726
	805.169	7187.33		805.197	1348.17		1506.96	583.489	1506.96	40.5271	1506.96	95.8609	1506.96	20.6128	1506.96	66.1329	1506.96	4.07414	1506.96	296.95	1506.96	0	1506.96	155.488	1506.96	24.5568	1506.96	215.2	1506.96	26.2267	1506.96	15.5462	1506.96	18.5223	1506.96	49.7067	1506.96	163.193	1506.96	197.311	1506.96	0.000964522		1507.02	36.3433	1507.02	200.155	1507.02	123.908
	805.226	6603.64		805.255	1384.81		1507.04	565.651	1507.04	35.0076	1507.04	103.321	1507.04	24.3339	1507.04	68.1636	1507.04	7.04894	1507.04	278.708	1507.04	0	1507.04	116.153	1507.04	27.257	1507.04	213.281	1507.04	31.3399	1507.04	22.0689	1507.04	8.0561	1507.04	48.1429	1507.04	141.438	1507.04	174.729	1507.04	0.00591902		1507.1	82.9141	1507.1	155.323	1507.1	114.814
	805.283	6023.73		805.312	1418.95		1507.12	527.33	1507.12	30.6614	1507.12	110.15	1507.12	27.2888	1507.12	75.7679	1507.12	11.2102	1507.12	261.941	1507.12	0	1507.12	119.702	1507.12	37.0506	1507.12	210.388	1507.12	35.1547	1507.12	30.2901	1507.12	4.74461	1507.12	46.1544	1507.12	119.1	1507.12	151.029	1507.12	0.0270917		1507.18	130.208	1507.18	160.217	1507.18	106.225
	805.34	5491.73		805.369	1411.95		1507.2	477.803	1507.2	29.1828	1507.2	115.758	1507.2	28.8873	1507.2	85.7859	1507.2	16.4782	1507.2	247.55	1507.2	0.000226819	1507.2	252.562	1507.2	54.6502	1507.2	206.116	1507.2	35.6159	1507.2	39.9488	1507.2	2.56787	1507.2	44.655	1507.2	97.3518	1507.2	127.427	1507.2	0.0877846		1507.26	177.458	1507.26	166.383	1507.26	98.8258
	805.397	5017.18		805.426	1296.12		1507.28	427.134	1507.28	31.3571	1507.28	118.584	1507.28	28.4896	1507.28	97.3233	1507.28	22.5393	1507.28	236.125	1507.28	0.00212367	1507.28	219.527	1507.28	80.315	1507.28	200.343	1507.28	32.7907	1507.28	50.6554	1507.28	1.27614	1507.28	44.4796	1507.28	87.5065	1507.28	105.08	1507.28	0.237657		1507.34	223.924	1507.34	173.387	1507.34	128.936
	805.455	4616.75		805.483	1177.75		1507.35	376.408	1507.35	37.8365	1507.35	102.941	1507.35	24.8816	1507.35	109.207	1507.35	28.8773	1507.35	230.362	1507.35	0.011904	1507.35	119.702	1507.35	109.241	1507.35	193.503	1507.35	28.5559	1507.35	61.9071	1507.35	0.611621	1507.35	46.2252	1507.35	93.1526	1507.35	88.4527	1507.35	0.534436		1507.41	254.731	1507.41	180.986	1507.41	159.97
	805.512	4335.61		805.54	1058.94		1507.43	326.746	1507.43	48.9176	1507.43	86.2288	1507.43	20.1414	1507.43	120.143	1507.43	34.8966	1507.43	239.903	1507.43	0.0487188	1507.43	119.701	1507.43	139.238	1507.43	186.292	1507.43	23.4309	1507.43	73.1112	1507.43	0.380369	1507.43	50.7951	1507.43	99.7837	1507.43	75.9791	1507.43	1.04973		1507.49	259.946	1507.49	189.179	1507.49	191.024
	805.569	4204.25		805.597	941.685		1507.51	304.572	1507.51	61.0605	1507.51	69.1982	1507.51	15.092	1507.51	129.028	1507.51	40.0422	1507.51	249.444	1507.51	0.160234	1507.51	178.226	1507.51	169.289	1507.51	179.39	1507.51	18.0578	1507.51	83.6277	1507.51	0.476788	1507.51	57.0203	1507.51	106.529	1507.51	65.5026	1507.51	1.80196		1507.57	235.69	1507.57	198.213	1507.57	221.186
	805.626	4664.25		805.655	827.641		1507.59	353.578	1507.59	73.8605	1507.59	52.6309	1507.59	10.5417	1507.59	116.37	1507.59	43.8923	1507.59	248.523	1507.59	0.444266	1507.59	236.75	1507.59	198.341	1507.59	173.392	1507.59	13.1048	1507.59	92.8459	1507.59	0.891913	1507.59	64.0926	1507.59	112.452	1507.59	56.634	1507.59	2.76097		1507.65	196.591	1507.65	208.519	1507.65	207.91
	805.683	5903.38		805.712	721.033		1507.67	402.584	1507.67	86.7065	1507.67	37.2239	1507.67	7.14751	1507.67	92.1116	1507.67	45.7138	1507.67	221.633	1507.67	1.07261	1507.67	187.38	1507.67	215.039	1507.67	168.77	1507.67	9.16098	1507.67	76.6111	1507.67	1.67849	1507.67	71.059	1507.67	102.791	1507.67	48.9628	1507.67	3.78016		1507.73	156.821	1507.73	225.351	1507.73	194.634
	805.74	7845.64		805.769	626.56		1507.74	446.011	1507.74	99.0138	1507.74	25.7876	1507.74	5.3581	1507.74	66.5537	1507.74	44.9707	1507.74	192.826	1507.74	2.30602	1507.74	137.454	1507.74	159.017	1507.74	166.109	1507.74	6.67	1507.74	59.4115	1507.74	2.93131	1507.74	76.9972	1507.74	84.6393	1507.74	42.1723	1507.74	4.66982		1507.8	117.167	1507.8	242.782	1507.8	190.245
	805.797	10151.7		805.826	545.086		1507.82	437.102	1507.82	110.336	1507.82	21.5756	1507.82	5.3988	1507.82	41.3023	1507.82	42.1935	1507.82	163.556	1507.82	4.48853	1507.82	88.2724	1507.82	102.303	1507.82	165.586	1507.82	5.88006	1507.82	42.1339	1507.82	4.74421	1507.82	81.1744	1507.82	65.6083	1507.82	36.1231	1507.82	5.20746		1507.88	78.3492	1507.88	259.61	1507.88	191.319
	805.855	12457.7		805.883	478.489		1507.9	411.205	1507.9	109.243	1507.9	24.8325	1507.9	7.43308	1507.9	17.7833	1507.9	38.0722	1507.9	135.268	1507.9	8.00267	1507.9	81.1141	1507.9	46.2525	1507.9	167.199	1507.9	6.98855	1507.9	25.6088	1507.9	7.21453	1507.9	71.9482	1507.9	46.6126	1507.9	30.8435	1507.9	5.261		1507.96	61.1857	1507.96	260.614	1507.96	193.494
	805.912	13571.5		805.94	484.471		1507.98	372.603	1507.98	99.2823	1507.98	36.1194	1507.98	11.5324	1507.98	14.4229	1507.98	32.9783	1507.98	109.218	1507.98	13.1907	1507.98	82.2933	1507.98	16.3552	1507.98	171.01	1507.98	10.0963	1507.98	10.4653	1507.98	10.4341	1507.98	61.4791	1507.98	28.5456	1507.98	26.4872	1507.98	4.81257		1508.04	61.6365	1508.04	260.171	1508.04	196.033
	805.969	12450.5		805.998	630.199		1508.06	332.553	1508.06	86.5825	1508.06	62.1573	1508.06	18.4749	1508.06	17.7833	1508.06	27.4235	1508.06	90.4885	1508.06	25.5054	1508.06	90.4747	1508.06	24.4285	1508.06	177.773	1508.06	21.0798	1508.06	6.73703	1508.06	14.5219	1508.06	50.8677	1508.06	12.4497	1508.06	23.2278	1508.06	3.98289		1508.12	63.3224	1508.12	258.628	1508.12	198.157
	806.026	10646.1		806.055	1048.84		1508.14	291.884	1508.14	73.0933	1508.14	99.5942	1508.14	44.379	1508.14	53.026	1508.14	21.997	1508.14	83.011	1508.14	38.8609	1508.14	103.007	1508.14	60.6662	1508.14	219.515	1508.14	40.963	1508.14	4.88172	1508.14	19.6187	1508.14	41.1633	1508.14	8.41529	1508.14	21.196	1508.14	2.97655		1508.2	65.9724	1508.2	256.281	1508.2	199.149
	806.083	8838.62		806.112	1725.06		1508.21	251.528	1508.21	59.364	1508.21	137.943	1508.21	71.9504	1508.21	132.935	1508.21	17.2765	1508.21	88.3063	1508.21	52.271	1508.21	116.842	1508.21	98.2122	1508.21	261.667	1508.21	62.2125	1508.21	4.88172	1508.21	25.8559	1508.21	33.1744	1508.21	6.13824	1508.21	20.4125	1508.21	1.99757		1508.27	69.3243	1508.27	253.339	1508.27	198.12
	806.14	7031.26		806.169	2402.82		1508.29	212.429	1508.29	45.9549	1508.29	176.301	1508.29	100.544	1508.29	213.854	1508.29	13.7524	1508.29	117.226	1508.29	64.7176	1508.29	131.227	1508.29	136.152	1508.29	303.067	1508.29	84.2332	1508.29	6.73703	1508.29	33.2833	1508.29	41.5975	1508.29	5.41004	1508.29	20.7966	1508.29	1.19935		1508.35	73.2276	1508.35	249.882	1508.35	195.523
	806.198	5227.07		806.226	3079.05		1508.37	183.139	1508.37	33.3847	1508.37	213.76	1508.37	129.238	1508.37	293.802	1508.37	14.5279	1508.37	165.524	1508.37	65.0133	1508.37	145.314	1508.37	173.327	1508.37	214.763	1508.37	106.212	1508.37	10.4653	1508.37	41.7693	1508.37	51.5431	1508.37	5.91107	1508.37	22.1663	1508.37	0.636033		1508.43	77.7137	1508.43	245.9	1508.43	191.705
	806.255	3516.65		806.283	3323.28		1508.45	168.423	1508.45	24.2295	1508.45	153.938	1508.45	157.177	1508.45	199.709	1508.45	19.4402	1508.45	215.519	1508.45	63.6811	1508.45	158.252	1508.45	198.764	1508.45	126.46	1508.45	127.275	1508.45	19.5603	1508.45	50.9823	1508.45	62.085	1508.45	7.19492	1508.45	24.2804	1508.45	0.295873		1508.51	82.9946	1508.51	241.337	1508.51	187.177
	806.312	2596.76		806.341	3059.32		1508.53	170.156	1508.53	19.8688	1508.53	94.1155	1508.53	183.691	1508.53	140.007	1508.53	25.2725	1508.53	265.514	1508.53	61.0438	1508.53	162.992	1508.53	151.127	1508.53	42.579	1508.53	108.689	1508.53	29.8667	1508.53	60.4089	1508.53	72.1813	1508.53	8.76748	1508.53	26.8508	1508.53	0.11742		1508.59	89.3914	1508.59	236.156	1508.59	182.514
	806.369	1971.94		806.398	2557.22		1508.6	189.458	1508.6	16.9371	1508.6	74.3639	1508.6	188.882	1508.6	119.153	1508.6	31.319	1508.6	313.814	1508.6	57.3711	1508.6	138.764	1508.6	102.813	1508.6	27.3221	1508.6	89.2693	1508.6	40.6571	1508.6	69.4758	1508.6	80.8482	1508.6	10.1857	1508.6	29.5751	1508.6	0.0391802		1508.66	163.926	1508.66	230.339	1508.66	178.235
	806.426	1495.94		806.455	1896.12		1508.68	225.261	1508.68	14.8972	1508.68	60.5526	1508.68	137.62	1508.68	100.816	1508.68	36.8845	1508.68	354.765	1508.68	52.8322	1508.68	113.555	1508.68	55.1761	1508.68	21.3743	1508.68	69.9809	1508.68	51.124	1508.68	77.6486	1508.68	65.4653	1508.68	11.1544	1508.68	32.1548	1508.68	0.0112016		1508.74	238.951	1508.74	223.855	1508.74	174.702
	806.483	1064.84		806.512	1235.02		1508.76	262.184	1508.76	13.3347	1508.76	49.7247	1508.76	85.7222	1508.76	84.5776	1508.76	41.3651	1508.76	362.26	1508.76	47.5336	1508.76	88.3704	1508.76	11.9553	1508.76	22.6141	1508.76	51.7122	1508.76	60.4788	1508.76	83.8999	1508.76	48.9853	1508.76	11.6175	1508.76	34.3321	1508.76	0.00959752		1508.82	313.486	1508.82	216.591	1508.82	172.061
	806.541	676.196		806.569	994.375		1508.84	299.131	1508.84	11.8876	1508.84	41.4876	1508.84	34.4638	1508.84	70.1699	1508.84	40.5798	1508.84	337.283	1508.84	41.6188	1508.84	64.1992	1508.84	8.31304	1508.84	30.3508	1508.84	37.5727	1508.84	50.9464	1508.84	86.3129	1508.84	32.6392	1508.84	11.7795	1508.84	35.9244	1508.84	0.0392136		1508.9	254.562	1508.9	208.312	1508.9	170.217
	806.598	332.419		806.627	753.729		1508.92	334.992	1508.92	10.317	1508.92	35.7907	1508.92	11.5324	1508.92	57.5984	1508.92	38.7484	1508.92	311.141	1508.92	35.3627	1508.92	78.2261	1508.92	7.10138	1508.92	43.6734	1508.92	28.7226	1508.92	40.3687	1508.92	84.1301	1508.92	17.5795	1508.92	12.0755	1508.92	36.8539	1508.92	0.146828		1508.98	195.147	1508.98	198.657	1508.98	168.866
	806.655	818.805		806.684	438.744		1509	265.675	1509	8.55109	1509	32.6755	1509	7.02674	1509	47.1396	1509	36.4986	1509	286.04	1509	29.2185	1509	102.196	1509	8.31304	1509	58.2955	1509	22.5869	1509	29.5762	1509	65.4132	1509	12.3055	1509	13.0661	1509	37.163	1509	0.451036		1509.06	136.223	1509.06	171.943	1509.06	167.542
	806.712	1624.08		806.741	123.761		1509.07	195.733	1509.07	6.66956	1509.07	32.3571	1509.07	4.28794	1509.07	39.207	1509.07	34.5252	1509.07	280.317	1509.07	23.7806	1509.07	126.817	1509.07	11.9553	1509.07	73.625	1509.07	17.9404	1509.07	19.3801	1509.07	46.0376	1509.07	10.5805	1509.07	15.3094	1509.07	36.9929	1509.07	1.17591		1509.13	122.322	1509.13	144.325	1509.13	165.712
	806.769	2429.36		806.798	27.0762		1509.15	126.614	1509.15	4.85501	1509.15	36.3864	1509.15	3.11634	1509.15	34.6669	1509.15	33.5104	1509.15	279.626	1509.15	19.6835	1509.15	150.787	1509.15	18.2417	1509.15	88.9116	1509.15	14.4202	1509.15	10.4653	1509.15	26.7148	1509.15	12.346	1509.15	20.4776	1509.15	36.5494	1509.15	2.68845		1509.21	108.913	1509.21	117.028	1509.21	162.85
	806.826	3113.11		806.855	22.5182		1509.23	84.2505	1509.23	3.31754	1509.23	51.1116	1509.23	3.26245	1509.23	49.1784	1509.23	34.9276	1509.23	283.99	1509.23	17.6317	1509.23	146.228	1509.23	25.7122	1509.23	103.31	1509.23	11.6487	1509.23	7.28838	1509.23	8.12548	1509.23	17.6609	1509.23	31.7818	1509.23	36.0317	1509.23	5.43739		1509.29	95.0128	1509.29	102.609	1509.29	158.538
	806.884	3659.23		806.912	27.0762		1509.31	58.5455	1509.31	2.24511	1509.31	66.4273	1509.31	4.473	1509.31	73.4723	1509.31	51.3944	1509.31	293.387	1509.31	22.1781	1509.31	136.271	1509.31	33.3931	1509.31	87.7517	1509.31	9.32416	1509.31	6.22599	1509.31	4.79508	1509.31	37.4883	1509.31	50.9527	1509.31	35.5851	1509.31	9.86628		1509.37	74.4189	1509.37	91.3083	1509.37	152.159
	806.941	4014.32		806.97	96.3822		1509.39	46.1288	1509.39	1.78352	1509.39	81.1566	1509.39	6.47641	1509.39	99.3227	1509.39	69.832	1509.39	387.54	1509.39	33.8796	1509.39	123.148	1509.39	40.1873	1509.39	71.3923	1509.39	7.26056	1509.39	7.28838	1509.39	2.59893	1509.39	69.6966	1509.39	79.9734	1509.39	35.2434	1509.39	16.1353		1509.45	53.073	1509.45	81.1463	1509.45	141.528
	806.998	3622.75		807.027	232.699		1509.47	42.9433	1509.47	2.05694	1509.47	66.2861	1509.47	8.94945	1509.47	125.23	1509.47	89.0794	1509.47	483.345	1509.47	52.3848	1509.47	108.424	1509.47	42.6339	1509.47	55.1435	1509.47	5.4013	1509.47	10.4653	1509.47	1.28098	1509.47	107.319	1509.47	114.345	1509.47	34.9353	1509.47	24.0105		1509.53	31.7291	1509.53	71.4976	1509.53	127.124
	807.055	2823.63		807.084	401.216		1509.54	43.1531	1509.54	3.19683	1509.54	50.8273	1509.54	11.5103	1509.54	149.662	1509.54	108.316	1509.54	579.09	1509.54	78.1075	1509.54	92.5828	1509.54	38.8483	1509.54	39.7913	1509.54	3.77392	1509.54	17.0561	1509.54	0.565863	1509.54	145.712	1509.54	149.655	1509.54	34.4933	1509.54	32.701		1509.6	11.1403	1509.6	61.8474	1509.6	111.321
	807.112	2024.77		807.141	572.143		1509.62	44.6828	1509.62	5.35506	1509.62	35.9569	1509.62	13.7457	1509.62	122.089	1509.62	126.729	1509.62	673.098	1509.62	111.512	1509.62	76.2606	1509.62	33.6582	1509.62	25.8555	1509.62	2.44357	1509.62	30.0089	1509.62	0.219758	1509.62	183.336	1509.62	185.016	1509.62	33.7268	1509.62	41.0706		1509.68	8.01289	1509.68	51.879	1509.68	94.6282
	807.17	1302.16		807.198	743.176		1509.7	46.6255	1509.7	8.68365	1509.7	34.7028	1509.7	15.2909	1509.7	93.0192	1509.7	140.868	1509.7	743.94	1509.7	151.637	1509.7	60.1751	1509.7	27.814	1509.7	15.5669	1509.7	1.44499	1509.7	43.584	1509.7	0.072639	1509.7	152.048	1509.7	219.508	1509.7	32.4738	1509.7	47.8025		1509.76	7.9086	1509.76	41.5535	1509.76	77.7151
	807.227	659.097		807.256	911.952		1509.78	48.0516	1509.78	14.3591	1509.78	34.9545	1509.78	15.8904	1509.78	63.9784	1509.78	149.126	1509.78	774.995	1509.78	191.762	1509.78	45.0117	1509.78	22.1983	1509.78	9.60847	1509.78	0.772015	1509.78	56.5396	1509.78	0.0196967	1509.78	119.992	1509.78	175.428	1509.78	30.6766	1509.78	38.9597		1509.84	10.8849	1509.84	31.1227	1509.84	61.3078
	807.284	251.969		807.313	1055.35		1509.86	48.0936	1509.86	20.7949	1509.86	36.4129	1509.86	15.4661	1509.86	36.4739	1509.86	156.175	1509.86	803.171	1509.86	221.761	1509.86	31.3406	1509.86	17.6614	1509.86	5.80689	1509.86	0.365589	1509.86	44.5779	1509.86	0.00396638	1509.86	88.707	1509.86	131.349	1509.86	28.4109	1509.86	29.1044		1509.92	19.459	1509.92	21.0896	1509.92	46.0796
	807.341	35.2154		807.37	819.2		1509.93	43.8932	1509.93	27.4242	1509.93	38.7553	1509.93	14.1058	1509.93	31.5148	1509.93	162.441	1509.93	828.999	1509.93	224.152	1509.93	21.4691	1509.93	14.7911	1509.93	3.49974	1509.93	0.151589	1509.93	31.9927	1509.93	0.000534454	1509.93	61.912	1509.93	106.76	1509.93	25.9026	1509.93	19.8622		1509.99	28.5175	1509.99	12.1188	1509.99	33.6417
	807.398	20.6584		807.427	583.052		1510.01	36.5293	1510.01	33.6864	1510.01	41.6874	1510.01	12.0537	1510.01	46.6915	1510.01	168.357	1510.01	853.05	1510.01	198.255	1510.01	17.7627	1510.01	17.2255	1510.01	2.43165	1510.01	0.0528844	1510.01	20.0255	1510.01	8.92119e-06	1510.01	50.4228	1510.01	97.5114	1510.01	23.5111	1510.01	12.5235		1510.07	37.0774	1510.07	7.50447	1510.07	27.4432
	807.456	11.1099		807.485	442.156		1510.09	28.0868	1510.09	39.0811	1510.09	44.9327	1510.09	9.6251	1510.09	64.1855	1510.09	174.275	1510.09	875.721	1510.09	171.294	1510.09	16.7349	1510.09	21.7527	1510.09	2.33374	1510.09	0.0152546	1510.09	10.4653	1510.09	0	1510.09	44.9492	1510.09	89.16	1510.09	21.69	1510.09	7.5675		1510.15	35.1551	1510.15	4.4331	1510.15	22.5999
	807.513	5.41353		807.542	342.603		1510.17	19.6795	1510.17	40.4919	1510.17	48.1872	1510.17	7.16103	1510.17	83.1248	1510.17	180.405	1510.17	897.096	1510.17	144.249	1510.17	16.8969	1510.17	27.8034	1510.17	2.94134	1510.17	0.00318219	1510.17	8.51043	1510.17	0	1510.17	43.9798	1510.17	80.8298	1510.17	20.9463	1510.17	5.10255		1510.23	29.3313	1510.23	2.64013	1510.23	18.672
	807.57	2.35199		807.599	258.12		1510.25	12.4004	1510.25	34.6043	1510.25	51.0713	1510.25	4.93392	1510.25	102.387	1510.25	186.788	1510.25	916.901	1510.25	118.145	1510.25	17.4262	1510.25	34.8176	1510.25	3.95883	1510.25	0.000467406	1510.25	8.09949	1510.25	0	1510.25	45.9449	1510.25	71.9192	1510.25	21.7682	1510.25	4.97349		1510.31	22.6632	1510.31	1.87344	1510.31	15.2563
	807.627	0.893852		807.656	187.136		1510.33	7.27848	1510.33	27.8408	1510.33	53.1267	1510.33	3.13132	1510.33	120.764	1510.33	193.295	1510.33	934.598	1510.33	99.796	1510.33	17.5062	1510.33	42.1994	1510.33	5.08257	1510.33	0	1510.33	8.66895	1510.33	0	1510.33	49.9638	1510.33	62.2333	1510.33	24.5649	1510.33	7.17508		1510.39	15.8666	1510.39	1.88566	1510.39	12.0966
	807.685	0.287616		807.713	129.303		1510.4	3.93024	1510.4	20.6976	1510.4	53.8766	1510.4	1.81149	1510.4	137.147	1510.4	199.664	1510.4	949.571	1510.4	90.7835	1510.4	16.5846	1510.4	49.4086	1510.4	5.99997	1510.4	0.00055107	1510.4	9.43105	1510.4	0	1510.4	55.5686	1510.4	52.294	1510.4	29.5764	1510.4	11.7651		1510.46	9.73286	1510.46	2.45097	1510.46	9.12971
	807.742	0.0754176		807.771	84.2646		1510.48	1.92949	1510.48	13.7354	1510.48	48.7841	1510.48	0.947992	1510.48	149.785	1510.48	205.547	1510.48	960.66	1510.48	83.3434	1510.48	14.4845	1510.48	55.9976	1510.48	6.48067	1510.48	0.00433703	1510.48	9.68143	1510.48	0	1510.48	62.0306	1510.48	42.9731	1510.48	37.4862	1510.48	18.7001		1510.54	5.90267	1510.54	3.32254	1510.54	6.44534
	807.799	0.0145225		807.828	52.7035		1510.56	0.850316	1510.56	7.52615	1510.56	42.2219	1510.56	0.440437	1510.56	154.242	1510.56	210.57	1510.56	965.697	1510.56	76.9495	1510.56	11.5505	1510.56	61.6244	1510.56	6.42048	1510.56	0.0222642	1510.56	9.01482	1510.56	0	1510.56	68.4702	1510.56	37.7834	1510.56	49.025	1510.56	27.4983		1510.62	3.36304	1510.62	4.25506	1510.62	4.19349
	807.856	0.00181429		807.885	35.6317		1510.64	0.339827	1510.64	9.11238	1510.64	34.6489	1510.64	0.179768	1510.64	148.425	1510.64	214.395	1510.64	965.089	1510.64	70.9295	1510.64	8.35062	1510.64	66.0055	1510.64	5.92048	1510.64	0.0839733	1510.64	7.55217	1510.64	0.000213768	1510.64	73.993	1510.64	47.3029	1510.64	62.595	1510.64	37.2469		1510.7	1.91581	1510.7	4.99249	1510.7	2.47974
	807.913	0		807.942	32.9053		1510.72	0.158994	1510.72	11.8785	1510.72	26.7299	1510.72	0.0618366	1510.72	116.129	1510.72	216.779	1510.72	958.749	1510.72	64.6017	1510.72	5.50914	1510.72	68.8899	1510.72	5.25864	1510.72	0.258629	1510.72	5.68267	1510.72	0.00158942	1510.72	77.8331	1510.72	64.6371	1510.72	77.6921	1510.72	46.6428		1510.78	1.37996	1510.78	5.3452	1510.78	1.31511
	807.971	0		808	41.6432		1510.8	0.199537	1510.8	15.2929	1510.8	19.2167	1510.8	0.0176686	1510.8	82.5475	1510.8	200.745	1510.8	946.66	1510.8	57.4372	1510.8	3.446	1510.8	70.0423	1510.8	4.85898	1510.8	0.67561	1510.8	3.91826	1510.8	0.00796502	1510.8	71.2561	1510.8	82.9082	1510.8	93.5448	1510.8	54.366		1510.86	1.65103	1510.86	5.21156	1510.86	0.615403
	808.028	0		808.057	53.6666		1510.87	0.480663	1510.87	18.6816	1510.87	12.826	1510.87	0.00364998	1510.87	49.292	1510.87	171.787	1510.87	927.393	1510.87	49.1953	1510.87	2.39377	1510.87	69.286	1510.87	5.18101	1510.87	1.5463	1510.87	2.64938	1510.87	0.0290903	1510.87	63.2967	1510.87	101.226	1510.87	109.244	1510.87	57.4366		1510.93	2.69702	1510.93	4.63051	1510.93	0.24938
	808.085	0		808.114	67.3628		1510.95	1.14954	1510.95	21.3857	1510.95	8.12924	1510.95	0.000537055	1510.95	17.7833	1510.95	141.968	1510.95	898.761	1510.95	39.9942	1510.95	2.47374	1510.95	66.3773	1510.95	6.65319	1510.95	3.13493	1510.95	2.11127	1510.95	0.0869507	1510.95	54.9672	1510.95	118.672	1510.95	123.904	1510.95	53.944		1511.01	4.50928	1511.01	3.74073	1511.01	0.0848189
	808.142	0		808.171	80.7291		1511.03	2.47135	1511.03	20.7751	1511.03	5.08712	1511.03	0	1511.03	10.5015	1511.03	112.044	1511.03	853.668	1511.03	30.3059	1511.03	3.82963	1511.03	59.9818	1511.03	9.60847	1511.03	5.71585	1511.03	2.43242	1511.03	0.218749	1511.03	47.3098	1511.03	128.003	1511.03	136.807	1511.03	48.5119		1511.09	7.00398	1511.09	2.74275	1511.09	0.0232964
	808.2	0		808.229	91.6398		1511.11	4.81116	1511.11	18.75	1511.11	3.50694	1511.11	0	1511.11	5.6947	1511.11	82.7136	1511.11	771.216	1511.11	20.8638	1511.11	6.66236	1511.11	52.1203	1511.11	25.9847	1511.11	9.42868	1511.11	3.66427	1511.11	0.478807	1511.11	41.2215	1511.11	126.864	1511.11	116.954	1511.11	42.2827		1511.17	9.96191	1511.17	1.81627	1511.17	0.00466612
	808.257	0		808.286	92.0191		1511.19	8.58162	1511.19	15.8818	1511.19	3.08925	1511.19	0	1511.19	2.8031	1511.19	54.5451	1511.19	688.765	1511.19	12.5149	1511.19	11.2111	1511.19	43.4371	1511.19	52.6689	1511.19	14.2166	1511.19	5.77186	1511.19	0.924768	1511.19	38.8488	1511.19	125.14	1511.19	95.4894	1511.19	36.5408		1511.25	12.9926	1511.25	1.08046	1511.25	0.00059517
	808.314	0		808.343	72.0301		1511.26	14.175	1511.26	12.6787	1511.26	3.48718	1511.26	0	1511.26	1.23321	1511.26	50.0897	1511.26	609.135	1511.26	9.80604	1511.26	19.3343	1511.26	34.6392	1511.26	79.9362	1511.26	19.7215	1511.26	8.59195	1511.26	1.59807	1511.26	40.1409	1511.26	124.001	1511.26	73.2896	1511.26	32.547		1511.33	15.5942	1511.33	0.572096	1511.33	0
	808.371	0		808.4	50.4961		1511.34	26.1441	1511.34	9.66938	1511.34	4.31482	1511.34	0	1511.34	0.475931	1511.34	53.835	1511.34	593.921	1511.34	11.4269	1511.34	28.2883	1511.34	26.3813	1511.34	106.622	1511.34	25.3831	1511.34	11.797	1511.34	2.48989	1511.34	43.2054	1511.34	133.966	1511.34	51.3867	1511.34	31.8169		1511.4	17.2332	1511.4	0.267028	1511.4	0
	808.429	0		808.458	30.4606		1511.42	47.7081	1511.42	7.33302	1511.42	5.20139	1511.42	0.000662495	1511.42	0.156017	1511.42	58.1137	1511.42	583.758	1511.42	20.3274	1511.42	37.009	1511.42	19.1704	1511.42	83.8934	1511.42	30.4993	1511.42	14.8999	1511.42	3.52108	1511.42	47.3501	1511.42	143.93	1511.42	30.8249	1511.42	33.5602		1511.48	14.777	1511.48	0.11166	1511.48	0
	808.486	0		808.515	18.4135		1511.5	70.0144	1511.5	6.03438	1511.5	5.81455	1511.5	0.00497463	1511.5	0.0418065	1511.5	61.8592	1511.5	575.676	1511.5	33.4212	1511.5	44.5667	1511.5	13.3031	1511.5	60.5824	1511.5	34.4087	1511.5	17.3057	1511.5	4.53741	1511.5	51.7563	1511.5	133.029	1511.5	25.9404	1511.5	37.1105		1511.56	11.4865	1511.56	0.0585988	1511.56	0
	808.543	0		808.572	10.2686		1511.58	91.6149	1511.58	6.64379	1511.58	5.94771	1511.58	0.0242914	1511.58	0.00822487	1511.58	64.0265	1511.58	568.326	1511.58	47.1625	1511.58	43.3118	1511.58	8.87124	1511.58	37.8537	1511.58	36.4537	1511.58	18.4147	1511.58	5.34408	1511.58	55.6312	1511.58	121.021	1511.58	37.0547	1511.58	41.5863		1511.64	8.04833	1511.64	0.0932199	1511.64	0.000126393
	808.6	0		808.629	5.22888		1511.66	73.5544	1511.66	9.47042	1511.66	5.53606	1511.66	0.0865055	1511.66	0.0010585	1511.66	64.6722	1511.66	560.261	1511.66	60.2467	1511.66	39.5385	1511.66	5.79299	1511.66	20.7812	1511.66	37.2726	1511.66	17.1967	1511.66	5.76054	1511.66	58.4032	1511.66	108.533	1511.66	62.2447	1511.66	46.0584		1511.72	5.03817	1511.72	0.256162	1511.72	0.00141609
	808.658	0		808.687	2.40043		1511.73	54.359	1511.73	18.2372	1511.73	4.68382	1511.73	0.249827	1511.73	0	1511.73	63.9664	1511.73	550.125	1511.73	51.2516	1511.73	34.4136	1511.73	3.87064	1511.73	9.60847	1511.73	37.522	1511.73	14.6629	1511.73	5.68655	1511.73	59.8191	1511.73	96.1061	1511.73	88.7206	1511.73	49.7553		1511.79	2.81576	1511.79	0.658586	1511.79	0.00846831
	808.715	0		808.744	0.977928		1511.81	35.1193	1511.81	29.7803	1511.81	3.58835	1511.81	0.605693	1511.81	0	1511.81	62.1945	1511.81	535.342	1511.81	41.2994	1511.81	28.5757	1511.81	2.83828	1511.81	5.63634	1511.81	37.9223	1511.81	11.431	1511.81	5.13613	1511.81	60.0303	1511.81	84.1369	1511.81	115.335	1511.81	52.211		1511.87	1.39879	1511.87	1.49584	1511.87	0.0365426
	808.772	0		808.801	0.346076		1511.89	16.9517	1511.89	42.0146	1511.89	2.48303	1511.89	1.27101	1511.89	0	1511.89	59.7201	1511.89	509.165	1511.89	31.4109	1511.89	22.6587	1511.89	2.39903	1511.89	3.0543	1511.89	39.148	1511.89	8.11198	1511.89	4.23987	1511.89	59.5276	1511.89	72.9055	1511.89	140.861	1511.89	53.3315		1511.95	0.618913	1511.95	3.04265	1511.95	0.124587
	808.829	0		808.858	0.103008		1511.97	10.6207	1511.97	54.2839	1511.97	1.54032	1511.97	2.34542	1511.97	0	1511.97	56.9519	1511.97	454.907	1511.97	22.5696	1511.97	17.1867	1511.97	2.27293	1511.97	1.5085	1511.97	41.751	1511.97	5.21625	1511.97	3.19146	1511.97	59.0544	1511.97	62.6371	1511.97	114.157	1511.97	53.3634		1512.03	0.240487	1512.03	5.63823	1512.03	0.355804
	808.887	0		808.916	0.0245456		1512.05	6.18956	1512.05	65.9116	1512.05	0.851676	1512.05	3.85497	1512.05	0	1512.05	54.3219	1512.05	399.548	1512.05	16.2784	1512.05	12.5005	1512.05	2.21954	1512.05	0.667317	1512.05	52.4724	1512.05	3.01144	1512.05	2.19299	1512.05	59.4006	1512.05	53.5619	1512.05	86.3393	1512.05	52.7829		1512.11	0.0793565	1512.11	9.6537	1512.11	0.874321
	808.944	0		808.973	0.00426246		1512.13	3.31958	1512.13	56.9446	1512.13	0.413342	1512.13	5.68989	1512.13	0	1512.13	52.266	1512.13	345.292	1512.13	17.683	1512.13	8.74447	1512.13	2.09311	1512.13	0.259114	1512.13	79.0814	1512.13	1.55377	1512.13	1.38965	1512.13	61.229	1512.13	45.9172	1512.13	58.6251	1512.13	52.1473		1512.19	0.021425	1512.19	31.1546	1512.19	1.88721
	809.001	0		809.03	0.000435214		1512.2	1.61933	1512.2	44.7533	1512.2	0.174177	1512.2	7.58633	1512.2	0	1512.2	51.1913	1512.2	355.385	1512.2	27.7386	1512.2	5.89568	1512.2	1.83251	1512.2	0.0854045	1512.2	105.691	1512.2	0.714286	1512.2	0.851235	1512.2	64.8771	1512.2	39.8957	1512.2	32.1718	1512.2	51.9278		1512.26	0.00424526	1512.26	55.7197	1512.26	3.62553
	809.058	0		809.087	0		1512.28	0.706102	1512.28	31.9727	1512.28	0.0614498	1512.28	9.17436	1512.28	0	1512.28	51.4277	1512.28	367.476	1512.28	44.9605	1512.28	3.83448	1512.28	1.4833	1512.28	0.0230154	1512.28	87.0529	1512.28	0.305622	1512.28	0.571392	1512.28	70.2708	1512.28	39.5788	1512.28	13.8514	1512.28	52.3823		1512.34	0.000717662	1512.34	80.8801	1512.34	6.26712
	809.116	0		809.145	0		1512.36	0.270103	1512.36	19.3007	1512.36	0.0177855	1512.36	10.0861	1512.36	0	1512.36	53.1737	1512.36	380.162	1512.36	63.213	1512.36	2.39827	1512.36	1.14656	1512.36	0.00514155	1512.36	67.8117	1512.36	0.145698	1512.36	0.490291	1512.36	76.9066	1512.36	59.7316	1512.36	8.92023	1512.36	53.4676		1512.42	0.00162045	1512.42	105.434	1512.42	9.83381
	809.173	0		809.202	0		1512.44	0.0876059	1512.44	7.37221	1512.44	0.00372237	1512.44	10.0938	1512.44	0	1512.44	59.2557	1512.44	391.999	1512.44	81.5055	1512.44	1.44752	1512.44	0.986629	1512.44	0.00514155	1512.44	49.1753	1512.44	0.1067	1512.44	0.530071	1512.44	83.96	1512.44	81.5934	1512.44	6.36703	1512.44	54.8395		1512.5	0.00918753	1512.5	90.489	1512.5	14.112
	809.23	0		809.259	0		1512.52	0.0232782	1512.52	5.11633	1512.52	0.000538469	1512.52	9.19303	1512.52	0	1512.52	67.417	1512.52	401.68	1512.52	98.8244	1512.52	0.877536	1512.52	1.20269	1512.52	0.0230154	1512.52	33.275	1512.52	0.113633	1512.52	0.605743	1512.52	90.4533	1512.52	104.326	1512.52	6.02606	1512.52	55.9123		1512.58	0.037941	1512.58	73.0433	1512.58	18.6404
	809.287	0		809.317	0		1512.6	0.00525717	1512.6	4.19852	1512.6	0	1512.6	7.61157	1512.6	0	1512.6	76.3922	1512.6	403.852	1512.6	82.0866	1512.6	0.658785	1512.6	2.0624	1512.6	0.0854045	1512.6	23.1502	1512.6	0.127036	1512.6	0.659752	1512.6	95.4588	1512.6	127.012	1512.6	7.6849	1512.6	55.9981		1512.66	0.125061	1512.66	54.6576	1512.66	22.7757
	809.345	0		809.374	0		1512.67	0.00601188	1512.67	4.49374	1512.67	0	1512.67	5.71384	1512.67	0	1512.67	85.3631	1512.67	391.465	1512.67	64.1577	1512.67	0.832026	1512.67	3.84848	1512.67	0.259114	1512.67	15.8387	1512.67	0.132938	1512.67	0.651976	1512.67	77.8222	1512.67	148.76	1512.67	10.9729	1512.67	54.4708		1512.73	0.346823	1512.73	36.221	1512.73	25.8207
	809.402	0.00181429		809.431	0		1512.75	0.0274098	1512.75	5.83204	1512.75	0	1512.75	3.8739	1512.75	0	1512.75	93.5138	1512.75	348.431	1512.75	45.8684	1512.75	1.54231	1512.75	6.83064	1512.75	0.667317	1512.75	10.2629	1512.75	0.123984	1512.75	0.581013	1512.75	59.0681	1512.75	154.554	1512.75	15.3507	1512.75	50.9451		1512.81	0.835405	1512.81	18.6524	1512.81	26.638
	809.459	0.0145225		809.488	0		1512.83	0.101413	1512.83	7.94366	1512.83	0	1512.83	2.35774	1512.83	0	1512.83	94.5775	1512.83	302.767	1512.83	28.0799	1512.83	3.00514	1512.83	11.0681	1512.83	1.5085	1512.83	6.25709	1512.83	0.104841	1512.83	0.462514	1512.83	40.4191	1512.83	137.331	1512.83	20.1136	1512.83	45.4065		1512.89	1.78906	1512.89	9.6537	1512.89	22.8406
	809.517	0.0754176		809.546	0		1512.91	0.308311	1512.91	10.4866	1512.91	0	1512.91	1.27773	1512.91	0	1512.91	85.7682	1512.91	255.53	1512.91	11.5693	1512.91	5.48135	1512.91	16.3704	1512.91	3.0543	1512.91	3.56353	1512.91	0.0781974	1512.91	0.328084	1512.91	23.0361	1512.91	118.018	1512.91	24.4488	1512.91	38.2689		1512.97	3.46674	1512.97	6.14554	1512.97	18.1183
	809.574	0.287616		809.603	0		1512.99	0.794997	1512.99	13.0882	1512.99	0	1512.99	0.608926	1512.99	0	1512.99	75.0503	1512.99	208.085	1512.99	8.66458	1512.99	9.15093	1512.99	22.1674	1512.99	5.63634	1512.99	1.87685	1512.99	0.0525804	1512.99	0.206055	1512.99	14.4081	1512.99	97.7002	1512.99	27.567	1512.99	30.3284		1513.05	6.15259	1513.05	4.29557	1513.05	13.2646
	809.631	0.893852		809.66	0.000643587		1513.07	1.80031	1513.07	15.404	1513.07	0	1513.07	0.251053	1513.07	0	1513.07	63.3705	1513.07	161.873	1513.07	8.61658	1513.07	14.032	1513.07	27.6866	1513.07	9.60847	1513.07	0.907243	1513.07	0.0306404	1513.07	0.112926	1513.07	10.1616	1513.07	77.1674	1513.07	28.8386	1513.07	22.6088		1513.13	10.1016	1513.13	3.94831	1513.13	8.9273
	809.688	2.35199		809.718	0.00561585		1513.14	3.64584	1513.14	17.1696	1513.14	0	1513.14	0.0869585	1513.14	0	1513.14	51.4087	1513.14	118.061	1513.14	11.4269	1513.14	19.8633	1513.14	32.0381	1513.14	15.6721	1513.14	0.398001	1513.14	0.015872	1513.14	0.0537298	1513.14	8.98272	1513.14	57.1993	1513.14	27.1768	1513.14	16.1629		1513.2	25.0942	1513.2	4.92326	1513.2	5.48971
	809.746	5.41353		809.775	0.0308139		1513.22	6.71975	1513.22	18.2348	1513.22	0	1513.22	0.0243952	1513.22	0	1513.22	39.8596	1513.22	88.5495	1513.22	16.7418	1513.22	26.1405	1513.22	33.1317	1513.22	22.3408	1513.22	0.169471	1513.22	0.00684264	1513.22	0.0212191	1513.22	10.8631	1513.22	38.4523	1513.22	23.7712	1513.22	11.8495		1513.28	40.5698	1513.28	7.00119	1513.28	3.06218
	809.803	11.1099		809.832	0.123396		1513.3	11.405	1513.3	18.5586	1513.3	0	1513.3	0.00500091	1513.3	0	1513.3	29.3532	1513.3	78.7969	1513.3	23.2972	1513.3	32.1749	1513.3	31.1288	1513.3	28.4498	1513.3	0.108973	1513.3	0.00294255	1513.3	0.00697739	1513.3	15.8113	1513.3	28.6435	1513.3	19.2975	1513.3	10.2024		1513.36	55.5455	1513.36	9.89512	1513.36	1.53423
	809.86	20.6584		809.89	0.394899		1513.38	18.0197	1513.38	18.1798	1513.38	0	1513.38	0.000662495	1513.38	0	1513.38	23.8804	1513.38	73.0839	1513.38	30.1911	1513.38	37.2747	1513.38	27.5406	1513.38	30.7396	1513.38	0.186335	1513.38	0.00389859	1513.38	0.00162232	1513.38	24.4942	1513.38	32.9269	1513.38	14.4969	1513.38	11.969		1513.44	52.0732	1513.44	13.2381	1513.44	0.681495
	809.918	35.1646		809.947	1.05666		1513.46	35.5986	1513.46	17.182	1513.46	0	1513.46	0	1513.46	0	1513.46	29.1522	1513.46	69.382	1513.46	36.3187	1513.46	40.8645	1513.46	22.9196	1513.46	23.7856	1513.46	0.433286	1513.46	0.0168121	1513.46	0.000283019	1513.46	34.6865	1513.46	40.1126	1513.46	10.0299	1513.46	17.2931		1513.52	48.0663	1513.52	16.5851	1513.52	0.264464
	809.975	55.3632		810.004	2.4291		1513.54	54.0114	1513.54	15.6676	1513.54	0	1513.54	0	1513.54	0	1513.54	37.2187	1513.54	66.3959	1513.54	36.2632	1513.54	41.2974	1513.54	17.9278	1513.54	16.3533	1513.54	0.945033	1513.54	0.0638475	1513.54	0	1513.54	45.4712	1513.54	48.2583	1513.54	6.34906	1513.54	57.0939		1513.6	44.1871	1513.6	19.4584	1513.6	0.0901296
	810.032	249.482		810.061	4.89865		1513.61	72.0417	1513.61	13.7596	1513.61	0	1513.61	0	1513.61	0	1513.61	46.1152	1513.61	62.9785	1513.61	33.1817	1513.61	38.3182	1513.61	13.2546	1513.61	9.60847	1513.61	1.84262	1513.61	0.199938	1513.61	8.74655e-05	1513.61	55.8573	1513.61	56.5424	1513.61	3.64656	1513.61	102.472		1513.67	40.6656	1513.67	21.4002	1513.67	0.0417572
	810.09	266.844		810.119	8.7778		1513.69	88.6973	1513.69	11.6066	1513.69	0	1513.69	0	1513.69	0	1513.69	55.0299	1513.69	58.4059	1513.69	28.676	1513.69	33.7794	1513.69	9.52085	1513.69	5.63634	1513.69	3.24784	1513.69	0.530849	1513.69	0.000758178	1513.69	64.9593	1513.69	64.1805	1513.69	1.88024	1513.69	148.831		1513.75	37.2912	1513.75	22.0316	1513.75	0.07473
	810.147	280.766		810.176	14.1266		1513.77	73.6817	1513.77	9.39339	1513.77	0	1513.77	0	1513.77	0	1513.77	63.1404	1513.77	52.5307	1513.77	23.3511	1513.77	28.19	1513.77	7.23328	1513.77	3.0543	1513.77	5.21463	1513.77	1.23472	1513.77	0.00388954	1513.77	72.153	1513.77	70.5451	1513.77	0.858665	1513.77	194.213		1513.83	33.6508	1513.83	21.1509	1513.83	0.218212
	810.204	293.94		810.233	20.5772		1513.85	57.3863	1513.85	7.32314	1513.85	0	1513.85	0	1513.85	0	1513.85	49.9528	1513.85	45.8109	1513.85	17.852	1513.85	22.1689	1513.85	6.73743	1513.85	1.5085	1513.85	7.69229	1513.85	2.56452	1513.85	0.0148608	1513.85	63.7029	1513.85	62.0338	1513.85	0.346216	1513.85	231.031		1513.91	29.3618	1513.91	18.8512	1513.91	0.571501
	810.261	309.012		810.291	27.3013		1513.93	40.8417	1513.93	5.58583	1513.93	0	1513.93	0	1513.93	0	1513.93	36.0037	1513.93	39.1622	1513.93	12.7553	1513.93	16.348	1513.93	8.21492	1513.93	0.667317	1513.93	10.4757	1513.93	4.83883	1513.93	0.0455282	1513.93	53.5865	1513.93	52.3073	1513.93	0.144134	1513.93	178.639		1513.99	24.3505	1513.99	15.5217	1513.99	1.31332
	810.319	328.234		810.348	33.2079		1514.01	25.2243	1514.01	4.30977	1514.01	0	1514.01	0	1514.01	0	1514.01	22.133	1514.01	33.7329	1514.01	8.46584	1514.01	11.2375	1514.01	11.9553	1514.01	0.259114	1514.01	13.2225	1514.01	8.40534	1514.01	0.11868	1514.01	42.6406	1514.01	42.025	1514.01	0.142544	1514.01	125.417		1514.07	18.8619	1514.07	11.7518	1514.07	2.68609
	810.376	395.188		810.405	37.2666		1514.08	12.4004	1514.08	3.52431	1514.08	0	1514.08	0	1514.08	0	1514.08	9.13479	1514.08	30.6259	1514.08	5.1839	1514.08	7.15529	1514.08	23.6209	1514.08	0.0854045	1514.08	15.4986	1514.08	13.5747	1514.08	0.269364	1514.08	31.8579	1514.08	31.9672	1514.08	0.337128	1514.08	73.3221		1514.14	13.4621	1514.14	8.14646	1514.14	4.96585
	810.433	511.7		810.463	38.9778		1514.16	7.27848	1514.16	3.1524	1514.16	0	1514.16	0	1514.16	0	1514.16	6.83386	1514.16	34.6787	1514.16	2.90099	1514.16	4.18718	1514.16	36.6915	1514.16	0.0230154	1514.16	16.8767	1514.16	22.7425	1514.16	0.546637	1514.16	22.2042	1514.16	22.92	1514.16	0.825224	1514.16	46.6455		1514.22	8.78889	1514.22	5.13195	1514.22	8.38677
	810.491	692.739		810.52	38.5633		1514.24	3.93024	1514.24	3.03185	1514.24	0	1514.24	0	1514.24	0	1514.24	6.69282	1514.24	41.2113	1514.24	1.46899	1514.24	2.23263	1514.24	50.3978	1514.24	0.00455078	1514.24	17.0638	1514.24	33.206	1514.24	1.00439	1514.24	14.3432	1514.24	18.2454	1514.24	1.78045	1514.24	28.5458		1514.3	5.21441	1514.3	2.93023	1514.3	13.0627
	810.548	945.754		810.577	37.0515		1514.32	1.92926	1514.32	2.97891	1514.32	0.000520838	1514.32	0	1514.32	0	1514.32	8.71223	1514.32	49.1078	1514.32	0.662306	1514.32	1.07198	1514.32	63.8464	1514.32	0.00059077	1514.32	15.9842	1514.32	44.3237	1514.32	1.69615	1514.32	8.57032	1514.32	28.018	1514.32	3.3943	1514.32	17.9383		1514.38	2.83253	1514.38	1.54205	1514.38	18.9083
	810.605	1274.61		810.635	35.9433		1514.4	0.8481	1514.4	2.8376	1514.4	0.00397167	1514.4	0	1514.4	0	1514.4	12.8958	1514.4	56.8753	1514.4	0.261668	1514.4	0.457072	1514.4	76.1234	1514.4	0	1514.4	13.8387	1514.4	55.3845	1514.4	2.6548	1514.4	4.76672	1514.4	39.8086	1514.4	5.79317	1514.4	14.0594		1514.46	1.39879	1514.46	0.859465	1514.46	25.6134
	810.663	1707.97		810.692	36.8859		1514.48	0.32729	1514.48	2.53864	1514.48	0.0202781	1514.48	0	1514.48	0	1514.48	19.4379	1514.48	62.9261	1514.48	0.0874958	1514.48	0.170137	1514.48	80.2822	1514.48	0	1514.48	11.0291	1514.48	65.693	1514.48	3.88662	1514.48	2.59018	1514.48	52.4966	1514.48	8.93645	1514.48	13.6798		1514.54	0.618913	1514.54	0.74701	1514.54	32.6709
	810.72	2605.95		810.749	41.2693		1514.55	0.107284	1514.55	2.08915	1514.55	0.075963	1514.55	0	1514.55	0.00101827	1514.55	26.7127	1514.55	61.6835	1514.55	0.0240266	1514.55	0.0581285	1514.55	63.9906	1514.55	0	1514.55	8.06082	1514.55	74.649	1514.55	5.35066	1514.55	1.59996	1514.55	65.1752	1514.55	12.5429	1514.55	15.8895		1514.61	0.240487	1514.61	1.12784	1514.61	39.4644
	810.777	3793.13		810.807	57.9367		1514.63	0.0287694	1514.63	1.56788	1514.63	0.233687	1514.63	0	1514.63	0.00761248	1514.63	33.8682	1514.63	56.4572	1514.63	0.00482441	1514.63	0.0389258	1514.63	46.5042	1514.63	0	1514.63	5.38272	1514.63	79.5008	1514.63	6.96044	1514.63	1.39721	1514.63	76.9432	1514.63	16.0854	1514.63	20.1892		1514.69	0.0793565	1514.69	1.98022	1514.69	45.381
	810.835	5300.7		810.864	93.2815		1514.71	0.00567183	1514.71	1.06131	1514.71	0.609851	1514.71	0	1514.71	0.03717	1514.71	40.1224	1514.71	49.113	1514.71	0.000650476	1514.71	0.0979699	1514.71	28.792	1514.71	0	1514.71	3.30037	1514.71	62.2858	1514.71	8.57573	1514.71	1.65874	1514.71	81.6427	1514.71	18.9126	1514.71	25.9329		1514.77	0.021425	1514.77	3.29671	1514.77	49.9179
	810.892	7302.65		810.921	149.238		1514.79	0.000733199	1514.79	0.645186	1514.79	1.3972	1514.79	0	1514.79	0.132682	1514.79	42.3161	1514.79	40.9263	1514.79	0	1514.79	0.292464	1514.79	11.9553	1514.79	0	1514.79	1.94276	1514.79	44.3659	1514.79	10.0193	1514.79	2.1304	1514.79	73.0064	1514.79	20.4328	1514.79	32.4672		1514.85	0.00424526	1514.85	5.01386	1514.85	52.0982
	810.949	9201.46		810.979	268.212		1514.87	0	1514.87	0.347225	1514.87	2.8623	1514.87	0	1514.87	0.384493	1514.87	38.5687	1514.87	33.1752	1514.87	0	1514.87	0.759254	1514.87	7.73368	1514.87	0	1514.87	1.30883	1514.87	26.8131	1514.87	11.0965	1514.87	2.61692	1514.87	63.0555	1514.87	20.3785	1514.87	39.2913		1514.93	0.00055337	1514.93	6.96389	1514.93	52.3956
	811.007	10382.4		811.036	497.662		1514.95	0	1514.95	0.1643	1514.95	5.33069	1514.95	0	1514.95	0.936886	1514.95	33.6482	1514.95	26.9198	1514.95	0	1514.95	1.71604	1514.95	5.63129	1514.95	0	1514.95	1.3352	1514.95	10.4653	1514.95	11.6324	1514.95	2.95916	1514.95	52.3921	1514.95	18.8997	1514.95	46.1255		1515.01	0	1515.01	8.8747	1515.01	51.457
	811.064	11438.2		811.093	729.908		1515.02	0	1515.02	0.0665288	1515.02	9.12957	1515.02	0	1515.02	1.97742	1515.02	28.0747	1515.02	22.8129	1515.02	0	1515.02	3.42552	1515.02	5.63129	1515.02	0	1515.02	1.93856	1515.02	6.24798	1515.02	11.5164	1515.02	3.06501	1515.02	41.7536	1515.02	16.6004	1515.02	52.9401		1515.08	0	1515.08	10.4141	1515.08	49.8661
	811.121	12365.2		811.151	963.035		1515.1	0	1515.1	0.0226796	1515.1	14.5157	1515.1	0	1515.1	3.67223	1515.1	22.4711	1515.1	21.0114	1515.1	0	1515.1	6.09662	1515.1	7.73368	1515.1	0	1515.1	3.01981	1515.1	3.61053	1515.1	10.7326	1515.1	2.89427	1515.1	31.8887	1515.1	14.3331	1515.1	59.8377		1515.16	0	1515.16	11.286	1515.16	48.2005
	811.179	12707.2		811.208	1195.07		1515.18	0.000630876	1515.18	0.00650656	1515.18	21.6161	1515.18	0	1515.18	6.06693	1515.18	17.464	1515.18	21.1738	1515.18	0	1515.18	9.75303	1515.18	11.9553	1515.18	0	1515.18	4.42698	1515.18	2.23774	1515.18	9.38346	1515.18	2.49708	1515.18	23.3646	1515.18	13.0135	1515.18	66.9476		1515.24	0	1515.24	11.3062	1515.24	46.8922
	811.236	12807.4		811.265	1424.35		1515.26	0.00336434	1515.26	0.00377833	1515.26	29.2933	1515.26	0	1515.26	8.96323	1515.26	13.5997	1515.26	22.5985	1515.26	0	1515.26	14.0936	1515.26	27.8189	1515.26	0	1515.26	5.93425	1515.26	1.77292	1515.26	7.65996	1515.26	1.95541	1515.26	20.5418	1515.26	13.4035	1515.26	74.2554		1515.32	0	1515.32	10.475	1515.32	46.1135
	811.293	12779.5		811.323	1649.74		1515.34	0.0141831	1515.34	0.0118747	1515.34	36.3706	1515.34	0	1515.34	11.8379	1515.34	13.0395	1515.34	24.4012	1515.34	0	1515.34	18.4657	1515.34	45.2356	1515.34	0	1515.34	7.25302	1515.34	1.89395	1515.34	5.81359	1515.34	1.39247	1515.34	20.7464	1515.34	18.7782	1515.34	81.5719		1515.4	0	1515.4	8.96073	1515.4	45.728
	811.351	12668.7		811.38	1864.61		1515.42	0.0409993	1515.42	0.0382601	1515.42	38.4493	1515.42	0.000234209	1515.42	13.8965	1515.42	13.5759	1515.42	25.7473	1515.42	0	1515.42	21.9417	1515.42	63.4821	1515.42	0	1515.42	8.09835	1515.42	2.29334	1515.42	4.0748	1515.42	0.894892	1515.42	22.2018	1515.42	31.7396	1515.42	88.5255		1515.48	0	1515.48	7.06311	1515.48	45.3258
	811.408	12483		811.437	2067.07		1515.49	0.100825	1515.49	0.103329	1515.49	31.984	1515.49	0.00172921	1515.49	14.5038	1515.49	14.6317	1515.49	26.0066	1515.49	0	1515.49	19.3279	1515.49	81.5752	1515.49	0	1515.49	8.27419	1515.49	2.72531	1515.49	2.62354	1515.49	0.538687	1515.49	24.3345	1515.49	46.876	1515.49	94.7104		1515.55	0	1515.55	5.10753	1515.55	44.3291
	811.465	12059.5		811.495	2130.39		1515.57	0.201794	1515.57	0.231667	1515.57	24.5677	1515.57	0.00796839	1515.57	13.3612	1515.57	15.5576	1515.57	24.8857	1515.57	0	1515.57	15.6019	1515.57	98.5244	1515.57	0	1515.57	7.74252	1515.57	2.99703	1515.57	1.53567	1515.57	0.36057	1515.57	26.538	1515.57	63.4573	1515.57	99.8024		1515.63	0	1515.63	3.375	1515.63	42.1318
	811.523	11615.9		811.552	2187.03		1515.65	0.355148	1515.65	0.451863	1515.65	17.0867	1515.65	0.0269398	1515.65	10.9147	1515.65	15.8029	1515.65	22.4281	1515.65	0	1515.65	11.556	1515.65	111.117	1515.65	0	1515.65	6.63247	1515.65	3.02191	1515.65	0.811482	1515.65	0.42876	1515.65	28.2992	1515.65	80.521	1515.65	103.709		1515.71	0	1515.71	2.03612	1515.71	34.7671
	811.58	11151.9		811.61	2237.02		1515.73	0.536558	1515.73	0.768682	1515.73	10.4655	1515.73	0.0726979	1515.73	7.88876	1515.73	15.0136	1515.73	18.9936	1515.73	0	1515.73	7.83418	1515.73	72.1206	1515.73	0	1515.73	5.19542	1515.73	2.82585	1515.73	0.379988	1515.73	0.857697	1515.73	29.3023	1515.73	97.0441	1515.73	106.592		1515.79	0	1515.79	1.16284	1515.79	26.4382
	811.637	10300.5		811.667	2121.79		1515.81	0.724439	1515.81	1.164	1515.81	7.84016	1515.81	0.164378	1515.81	5.08728	1515.81	13.2065	1515.81	15.1312	1515.81	0	1515.81	4.83989	1515.81	33.124	1515.81	0	1515.81	3.70974	1515.81	2.54109	1515.81	0.156147	1515.81	1.87517	1515.81	29.4815	1515.81	112.086	1515.81	108.861		1515.87	0	1515.87	0.765554	1515.87	18.0297
	811.695	9447.27		811.724	2002.59		1515.89	0.857432	1515.89	1.57046	1515.89	7.84016	1515.89	0.317956	1515.89	2.99298	1515.89	10.6765	1515.89	11.4922	1515.89	0	1515.89	2.70365	1515.89	11.9553	1515.89	0	1515.89	2.40663	1515.89	2.381	1515.89	0.054011	1515.89	3.80476	1515.89	29.0233	1515.89	124.005	1515.89	111.072		1515.95	0	1515.95	0.868985	1515.95	10.4726
	811.752	8596.09		811.782	1880.5		1515.96	0.91313	1515.96	1.9071	1515.96	10.4655	1515.96	0.538027	1515.96	1.77102	1515.96	7.94514	1515.96	8.70252	1515.96	0	1515.96	1.35324	1515.96	12.2922	1515.96	0	1515.96	1.40809	1515.96	2.5514	1515.96	0.0155161	1515.96	7.05789	1515.96	28.2932	1515.96	113.156	1515.96	113.855		1516.03	0	1516.03	1.56884	1516.03	7.25578
	811.81	7934.36		811.839	1757.14		1516.04	0.857432	1516.04	2.08261	1516.04	15.9643	1516.04	0.802057	1516.04	1.38804	1516.04	5.52566	1516.04	7.33434	1516.04	0.000650476	1516.04	0.598042	1516.04	30.4665	1516.04	0	1516.04	0.738431	1516.04	3.22105	1516.04	0.00321908	1516.04	12.029	1516.04	27.7479	1516.04	100.483	1516.04	117.836		1516.1	0	1516.1	3.06323	1516.1	6.18458
	811.867	7408.9		811.896	1634.36		1516.12	0.724439	1516.12	2.05477	1516.12	33.0032	1516.12	1.0657	1516.12	1.7313	1516.12	3.84566	1516.12	7.86959	1516.12	0.00474164	1516.12	0.229717	1516.12	49.3186	1516.12	0.00046791	1516.12	0.341719	1516.12	4.42964	1516.12	0.000476511	1516.12	19.0091	1516.12	27.8109	1516.12	86.6813	1516.12	123.608		1516.18	0	1516.18	5.62376	1516.18	7.25578
	811.924	7372.69		811.954	1513.86		1516.2	0.536558	1516.2	1.82636	1516.2	50.947	1516.2	1.26429	1516.2	2.63608	1516.2	3.19489	1516.2	10.7403	1516.2	0.0230835	1516.2	0.0743102	1516.2	67.5618	1516.2	0.00362984	1516.2	0.138055	1516.2	6.11333	1516.2	0	1516.2	28.0506	1516.2	28.8053	1516.2	72.6859	1516.2	131.681		1516.26	0	1516.26	9.54066	1516.26	10.4726
	811.982	7126.65		812.011	1396.95		1516.28	0.355148	1516.28	1.46386	1516.28	68.8898	1516.28	1.34755	1516.28	3.88863	1516.28	3.77759	1516.28	16.329	1516.28	0.0819642	1516.28	0.0196075	1516.28	84.3357	1516.28	0.0186266	1516.28	0.0468977	1516.28	8.07649	1516.28	0	1516.28	38.9119	1516.28	30.8837	1516.28	59.4683	1516.28	142.431		1516.34	0	1516.34	15.0596	1516.34	18.6101
	812.039	6738.56		812.069	1289.35		1516.36	0.201794	1516.36	1.05407	1516.36	85.9266	1516.36	1.29184	1516.36	5.18108	1516.36	5.75498	1516.36	24.9669	1516.36	0.238339	1516.36	0.00379357	1516.36	66.5496	1516.36	0.0700535	1516.36	0.0131494	1516.36	10.0801	1516.36	0	1516.36	51.0315	1516.36	34.0429	1516.36	47.8782	1516.36	156.126		1516.42	0	1516.42	39.8996	1516.42	27.6775
	812.096	6350.46		812.126	1200.23		1516.43	0.100825	1516.43	0.687281	1516.43	68.945	1516.43	1.13	1516.43	6.17989	1516.43	9.24685	1516.43	36.8478	1516.43	0.585442	1516.43	0.000485663	1516.43	47.8504	1516.43	0.215574	1516.43	0.00274874	1516.43	11.8787	1516.43	0	1516.43	63.6155	1516.43	38.1328	1516.43	42.7657	1516.43	197.823		1516.5	0	1516.5	65.6551	1516.5	36.8194
	812.154	5976.79		812.183	1140.14		1516.51	0.0409993	1516.51	0.424411	1516.51	51.3718	1516.51	0.945322	1516.51	6.58669	1516.51	20.9064	1516.51	52.6178	1516.51	1.2587	1516.51	0	1516.51	29.3242	1516.51	0.561963	1516.51	0.00143113	1516.51	13.329	1516.51	0	1516.51	75.7609	1516.51	42.9384	1516.51	43.0502	1516.51	240.962		1516.57	0	1516.57	91.4271	1516.57	45.2513
	812.211	5611.47		812.241	1084.7		1516.59	0.0141831	1516.59	0.302386	1516.59	34.2244	1516.59	0.881623	1516.59	6.29212	1516.59	33.3842	1516.59	74.3489	1516.59	2.40992	1516.59	0	1516.59	11.9553	1516.59	1.27888	1516.59	0.00665551	1516.59	14.4314	1516.59	0.000476511	1516.59	86.6338	1516.59	48.2374	1516.59	45.0855	1516.59	284.023		1516.65	8.36996e-05	1516.65	116.307	1516.65	52.3603
	812.269	5250.19		812.298	1033.21		1516.67	0.00336434	1516.67	0.333747	1516.67	18.3131	1516.67	1.13854	1516.67	5.38936	1516.67	45.8638	1516.67	99.7355	1516.67	4.18256	1516.67	0	1516.67	7.04373	1516.67	2.57637	1516.67	0.030012	1516.67	15.3792	1516.67	0.00369801	1516.67	95.6159	1516.67	53.8972	1516.67	48.1458	1516.67	325.528		1516.73	0.000888433	1516.73	93.1224	1516.73	54.1591
	812.326	4890.7		812.355	984.763		1516.75	0.000630876	1516.75	0.523262	1516.75	10.4655	1516.75	1.98497	1516.75	4.18487	1516.75	57.5276	1516.75	127.478	1516.75	6.65976	1516.75	0	1516.75	3.81303	1516.75	4.64828	1516.75	0.104628	1516.75	16.5236	1516.75	0.0187999	1516.75	84.1664	1516.75	59.9176	1516.75	51.3401	1516.75	324.405		1516.81	0.00446454	1516.81	68.9945	1516.81	50.9159
	812.383	4530.56		812.413	938.076		1516.83	0.000733199	1516.83	0.853107	1516.83	7.7077	1516.83	3.75661	1516.83	3.05597	1516.83	46.0939	1516.83	156.465	1516.83	9.84274	1516.83	0	1516.83	1.87491	1516.83	7.55361	1516.83	0.301828	1516.83	18.3235	1516.83	0.0701572	1516.83	71.087	1516.83	66.4639	1516.83	53.7389	1516.83	279.635		1516.89	0.0170293	1516.89	44.8103	1516.89	46.3568
	812.441	4167.52		812.47	891.664		1516.91	0.00567183	1516.91	1.28638	1516.91	7.35933	1516.91	6.82727	1516.91	2.38039	1516.91	34.6601	1516.91	185.423	1516.91	13.6261	1516.91	0	1516.91	0.824736	1516.91	11.1026	1516.91	0.742204	1516.91	21.2558	1516.91	0.213984	1516.91	57.2383	1516.91	73.8303	1516.91	54.5208	1516.91	227.205		1516.97	0.0499282	1516.97	21.4904	1516.97	41.0567
	812.498	3799.78		812.528	843.994		1516.98	0.0287694	1516.98	1.74259	1516.98	9.40757	1516.98	11.5324	1516.98	2.42692	1516.98	26.5273	1516.98	213.095	1516.98	17.8118	1516.98	0	1516.98	0.318591	1516.98	14.7651	1516.98	1.59591	1516.98	25.7257	1516.98	0.554108	1516.98	43.6626	1516.98	82.3788	1516.98	52.3972	1516.98	173.815		1517.04	0.124654	1517.04	10.2386	1517.04	35.7191
	812.555	3415.98		812.585	793.669		1517.06	0.107284	1517.06	2.12844	1517.06	13.8691	1517.06	30.1236	1517.06	3.35149	1517.06	25.3363	1517.06	238.618	1517.06	22.1158	1517.06	0	1517.06	0.10454	1517.06	17.7052	1517.06	3.04717	1517.06	43.6522	1517.06	1.25978	1517.06	31.4103	1517.06	92.429	1517.06	48.2402	1517.06	121.425		1517.12	0.266439	1517.12	9.76554	1517.12	31.0517
	812.613	2998.98		812.642	739.601		1517.14	0.32729	1517.14	2.35031	1517.14	20.5441	1517.14	51.2205	1517.14	5.14237	1517.14	29.0213	1517.14	261.618	1517.14	26.1894	1517.14	0	1517.14	0.0287481	1517.14	18.255	1517.14	5.23602	1517.14	62.61	1517.14	2.56449	1517.14	24.5366	1517.14	114.021	1517.14	42.5796	1517.14	78.6823		1517.2	0.51077	1517.2	10.4345	1517.2	27.6627
	812.67	2560.95		812.7	677.109		1517.22	0.8481	1517.22	2.3774	1517.22	28.0961	1517.22	72.3174	1517.22	7.6193	1517.22	35.8502	1517.22	282.571	1517.22	29.6325	1517.22	0	1517.22	0.0110448	1517.22	15.9679	1517.22	8.17464	1517.22	81.679	1517.22	4.74413	1517.22	31.9252	1517.22	142.214	1517.22	36.2584	1517.22	48.9098		1517.28	0.887679	1517.28	11.703	1517.28	25.7954
	812.728	2120.9		812.757	608.717		1517.3	1.92926	1517.3	2.26292	1517.3	35.6078	1517.3	52.7105	1517.3	10.393	1517.3	43.8881	1517.3	302.446	1517.3	32.0213	1517.3	0	1517.3	0.0287481	1517.3	12.8882	1517.3	11.6945	1517.3	99.8741	1517.3	8.0561	1517.3	49.2825	1517.3	171.857	1517.3	30.1626	1517.3	30.7348		1517.36	1.44529	1517.36	13.2555	1517.36	25.301
	812.785	1682.85		812.815	536.671		1517.38	3.93024	1517.38	2.16811	1517.38	42.1855	1517.38	32.4621	1517.38	12.9402	1517.38	52.6478	1517.38	322.585	1517.38	32.9593	1517.38	0	1517.38	0.10454	1517.38	9.93208	1517.38	15.4298	1517.38	74.2918	1517.38	20.2003	1517.38	68.5645	1517.38	202.51	1517.38	25.0122	1517.38	22.9441		1517.44	2.24077	1517.44	15.0807	1517.44	25.8081
	812.842	1361.43		812.872	462.193		1517.45	7.27848	1517.45	2.33975	1517.45	46.1718	1517.45	12.8473	1517.45	14.7101	1517.45	61.5331	1517.45	344.268	1517.45	32.147	1517.45	0	1517.45	0.318591	1517.45	7.83365	1517.45	18.8749	1517.45	48.7096	1517.45	33.8634	1517.45	89.1108	1517.45	233.585	1517.45	21.2426	1517.45	21.6384		1517.52	3.39001	1517.52	17.4788	1517.52	27.0586
	812.9	1047.04		812.929	386.859		1517.53	12.4004	1517.53	3.07401	1517.53	39.0138	1517.53	7.76321	1517.53	15.3398	1517.53	69.9144	1517.53	368.499	1517.53	27.7224	1517.53	0	1517.53	0.824736	1517.53	7.13529	1517.53	21.4637	1517.53	41.0258	1517.53	48.5141	1517.53	109.987	1517.53	264.431	1517.53	18.9038	1517.53	22.4538		1517.59	5.05559	1517.59	20.9978	1517.59	29.0239
	812.957	739.655		812.987	312.376		1517.61	37.2693	1517.61	4.66864	1517.61	30.8501	1517.61	4.32584	1517.61	14.8069	1517.61	77.2122	1517.61	414.203	1517.61	22.1443	1517.61	0	1517.61	1.87491	1517.61	8.76892	1517.61	22.6843	1517.61	37.4994	1517.61	63.7332	1517.61	130.165	1517.61	294.419	1517.61	17.7225	1517.61	24.4191		1517.67	7.48003	1517.67	31.7891	1517.67	31.9224
	813.015	439.247		813.044	240.322		1517.69	100.968	1517.69	7.37221	1517.69	22.5445	1517.69	2.20238	1517.69	13.5225	1517.69	82.5182	1517.69	461.021	1517.69	16.2535	1517.69	0	1517.69	3.81303	1517.69	12.8168	1517.69	21.8596	1517.69	34.5931	1517.69	79.0545	1517.69	148.757	1517.69	323.045	1517.69	17.1802	1517.69	26.4408		1517.75	10.9255	1517.75	43.6409	1517.75	36.1405
	813.072	145.871		813.102	171.92		1517.77	164.667	1517.77	11.9118	1517.77	15.0441	1517.77	1.0121	1517.77	12.2431	1517.77	81.9748	1517.77	506.747	1517.77	10.9163	1517.77	0	1517.77	7.04373	1517.77	27.3714	1517.77	19.6824	1517.77	31.0652	1517.77	94.016	1517.77	148.268	1517.77	349.686	1517.77	16.7215	1517.77	27.52		1517.83	15.6414	1517.83	55.7128	1517.83	51.5493
	813.129	35.2154		813.159	110.184		1517.85	185.192	1517.85	21.8075	1517.85	9.75347	1517.85	0.412824	1517.85	11.8808	1517.85	68.9124	1517.85	384.414	1517.85	6.70668	1517.85	0	1517.85	11.9553	1517.85	42.5055	1517.85	16.7257	1517.85	24.6578	1517.85	108.202	1517.85	132.789	1517.85	323.239	1517.85	15.8777	1517.85	27.0258		1517.91	26.3362	1517.91	67.0368	1517.91	67.5495
	813.187	20.6584		813.217	83.1095		1517.92	118.132	1517.92	32.3868	1517.92	6.15512	1517.92	0.145967	1517.92	13.218	1517.92	55.082	1517.92	260.981	1517.92	3.94338	1517.92	0	1517.92	21.96	1517.92	57.0937	1517.92	13.6783	1517.92	17.6253	1517.92	121.287	1517.92	116.539	1517.92	295.712	1517.92	14.4198	1517.92	24.8499		1517.99	55.2523	1517.99	52.9949	1517.99	82.9577
	813.244	11.1099		813.274	61.0611		1518	51.072	1518	42.9903	1518	4.06771	1518	0.043361	1518	16.6785	1518	41.3209	1518	138.653	1518	2.61478	1518	0	1518	32.6515	1518	70.4193	1518	11.2565	1518	11.2093	1518	90.9346	1518	101.059	1518	267.846	1518	12.3526	1518	21.4807		1518.06	84.9948	1518.06	38.1356	1518.06	58.8906
	813.302	5.41353		813.331	43.3834		1518.08	12.4004	1518.08	52.9445	1518.08	3.18099	1518.08	0.0102468	1518.08	22.162	1518.08	28.4258	1518.08	75.1715	1518.08	2.67416	1518.08	0	1518.08	42.6755	1518.08	58.0441	1518.08	10.0963	1518.08	6.75241	1518.08	60.1318	1518.08	89.0954	1518.08	240.422	1518.08	9.8975	1518.08	17.8355		1518.14	114.84	1518.14	23.3993	1518.14	34.3343
	813.359	2.35199		813.389	29.7165		1518.16	7.27848	1518.16	49.0174	1518.16	3.11079	1518.16	0.00176071	1518.16	29.0616	1518.16	24.8114	1518.16	102.006	1518.16	4.12624	1518.16	0	1518.16	50.548	1518.16	44.4233	1518.16	16.5976	1518.16	3.93606	1518.16	29.7811	1518.16	78.7865	1518.16	214.142	1518.16	7.36804	1518.16	15.0561		1518.22	144.005	1518.22	9.6537	1518.22	10.4726
	813.417	0.893852		813.446	19.513		1518.24	3.93024	1518.24	43.5446	1518.24	3.45961	1518.24	0.000169086	1518.24	36.369	1518.24	28.8646	1518.24	130.565	1518.24	7.11972	1518.24	0	1518.24	51.1525	1518.24	30.2984	1518.24	25.6849	1518.24	2.54977	1518.24	15.9626	1518.24	69.5296	1518.24	194.127	1518.24	5.07452	1518.24	14.2311		1518.3	132.447	1518.3	5.63823	1518.3	6.16008
	813.474	0.287616		813.504	12.1866		1518.32	1.92926	1518.32	37.151	1518.32	3.86677	1518.32	0	1518.32	42.9033	1518.32	33.9592	1518.32	159.165	1518.32	11.863	1518.32	0.000639183	1518.32	45.7421	1518.32	16.7461	1518.32	35.7135	1518.32	2.44848	1518.32	10.682	1518.32	60.8925	1518.32	193.894	1518.32	3.23437	1518.32	17.2931		1518.38	113.395	1518.38	3.04265	1518.38	3.32453
	813.531	0.0754176		813.561	7.16228		1518.4	0.8481	1518.4	30.2762	1518.4	4.07264	1518.4	0	1518.4	47.5148	1518.4	39.4645	1518.4	186.099	1518.4	23.5771	1518.4	0.00499766	1518.4	38.1906	1518.4	9.60847	1518.4	45.7629	1518.4	3.62806	1518.4	6.72156	1518.4	52.7515	1518.4	194.803	1518.4	1.93627	1518.4	35.6303		1518.46	93.6226	1518.46	1.49584	1518.46	1.62844
	813.589	0.0145225		813.619	3.9114		1518.47	0.32729	1518.47	23.4093	1518.47	3.95383	1518.47	0	1518.47	47.5982	1518.47	44.6858	1518.47	188.571	1518.47	36.4084	1518.47	0.0254874	1518.47	29.5103	1518.47	5.65072	1518.47	54.9001	1518.47	6.22984	1518.47	3.94813	1518.47	45.276	1518.47	196.15	1518.47	1.15773	1518.47	56.0304		1518.54	73.8974	1518.54	0.658331	1518.54	0.712924
	813.646	0.00181429		813.676	1.95602		1518.55	0.107284	1518.55	17.0374	1518.55	3.55548	1518.55	0	1518.55	38.3046	1518.55	48.9439	1518.55	165.783	1518.55	49.4813	1518.55	0.0954694	1518.55	20.6977	1518.55	3.11129	1518.55	54.9303	1518.55	10.4653	1518.55	2.14917	1518.55	38.8192	1518.55	197.157	1518.55	0.791916	1518.55	77.4262		1518.61	54.9591	1518.61	0.254177	1518.61	0.273998
	813.704	0		813.733	0.879249		1518.63	0.0287694	1518.63	11.5942	1518.63	3.05687	1518.63	0	1518.63	27.9978	1518.63	45.9157	1518.63	139.166	1518.63	61.935	1518.63	0.292177	1518.63	12.8266	1518.63	1.68794	1518.63	46.8784	1518.63	19.6847	1518.63	1.07361	1518.63	33.7599	1518.63	197.081	1518.63	0.704032	1518.63	98.5253		1518.69	39.3024	1518.69	0.0833001	1518.69	0.0894252
	813.761	0		813.791	0.348224		1518.71	0.00567183	1518.71	7.34913	1518.71	2.7388	1518.71	0	1518.71	18.5987	1518.71	41.6491	1518.71	110.629	1518.71	73.0383	1518.71	0.759254	1518.71	7.84166	1518.71	1.14318	1518.71	37.6362	1518.71	36.1547	1518.71	0.487097	1518.71	30.3924	1518.71	194.959	1518.71	0.754479	1518.71	118.035		1518.77	29.8714	1518.77	0.0223172	1518.77	0.0238366
	813.819	0		813.848	0.117307		1518.79	0.000733199	1518.79	4.31833	1518.79	2.88659	1518.79	0	1518.79	11.2128	1518.79	36.6246	1518.79	81.62	1518.79	81.4026	1518.79	1.73199	1518.79	4.68635	1518.79	1.3547	1518.79	27.9037	1518.79	53.5662	1518.79	0.19766	1518.79	28.8843	1518.79	187.015	1518.79	0.833682	1518.79	135.115		1518.85	26.0611	1518.85	0.00439474	1518.85	0.00466612
	813.876	0		813.906	0.032515		1518.87	0	1518.87	2.32899	1518.87	3.72363	1518.87	0	1518.87	6.35653	1518.87	31.4615	1518.87	53.5871	1518.87	63.0358	1518.87	3.53929	1518.87	3.12005	1518.87	2.31146	1518.87	18.4654	1518.87	70.9619	1518.87	0.0706445	1518.87	29.3084	1518.87	172.151	1518.87	0.868196	1518.87	129.218		1518.93	26.4856	1518.93	0.000567406	1518.93	0.00059517
	813.933	0		813.963	0.0066119		1518.94	0	1518.94	1.14289	1518.94	5.31416	1518.94	0	1518.94	3.66777	1518.94	26.8123	1518.94	27.7864	1518.94	44.0142	1518.94	6.57189	1518.94	2.86033	1518.94	4.07068	1518.94	10.0963	1518.94	87.394	1518.94	0.0215175	1518.94	31.6925	1518.94	155.263	1518.94	0.836189	1518.94	101.777		1519.01	27.9757	1519.01	0	1519.01	0
	813.991	0		814.021	0.000906822		1519.02	0	1519.02	0.50269	1519.02	7.51066	1519.02	0	1519.02	2.72267	1519.02	23.2619	1519.02	17.5903	1519.02	25.642	1519.02	11.2111	1519.02	3.60649	1519.02	6.65427	1519.02	5.89428	1519.02	77.4137	1519.02	0.00544455	1519.02	36.044	1519.02	137.48	1519.02	0.763156	1519.02	72.9592		1519.08	30.0052	1519.08	0.000567406	1519.08	0
	814.048	0		814.078	0		1519.1	0	1519.1	0.197028	1519.1	9.92731	1519.1	0	1519.1	3.16827	1519.1	24.7772	1519.1	10.3614	1519.1	11.4269	1519.1	35.0067	1519.1	4.99064	1519.1	9.9476	1519.1	3.16514	1519.1	66.8137	1519.1	0.00101792	1519.1	42.3131	1519.1	119.709	1519.1	0.725686	1519.1	44.315		1519.16	31.9275	1519.16	0.00439474	1519.16	0
	814.106	0		814.136	0		1519.18	0	1519.18	0.0803508	1519.18	12.0409	1519.18	0	1519.18	4.69924	1519.18	28.5665	1519.18	5.62194	1519.18	6.70743	1519.18	68.8273	1519.18	6.52593	1519.18	13.6175	1519.18	1.54646	1519.18	56.8354	1519.18	0.00013277	1519.18	50.3206	1519.18	102.852	1519.18	0.826074	1519.18	17.2931		1519.24	33.0513	1519.24	0.0223172	1519.24	0
	814.163	0		814.193	0		1519.26	0	1519.26	0.0803508	1519.26	13.3628	1519.26	0	1519.26	6.95925	1519.26	33.1868	1519.26	2.77534	1519.26	3.61295	1519.26	103.299	1519.26	7.69756	1519.26	17.1024	1519.26	0.67598	1519.26	62.3335	1519.26	0	1519.26	59.6785	1519.26	94.3603	1519.26	1.18884	1519.26	10.1724		1519.32	24.7483	1519.32	0.0833001	1519.32	0
	814.221	0		814.25	0		1519.34	0	1519.34	0.197028	1519.34	13.6786	1519.34	0	1519.34	9.45938	1519.34	37.8267	1519.34	1.2248	1519.34	1.76722	1519.34	137.12	1519.34	8.02925	1519.34	19.6656	1519.34	0.261582	1519.34	68.7865	1519.34	0	1519.34	69.7713	1519.34	87.018	1519.34	1.90354	1519.34	5.49046		1519.4	16.3642	1519.4	0.254177	1519.4	0
	814.278	0		814.308	0		1519.42	0	1519.42	0.50269	1519.42	13.125	1519.42	0.00014992	1519.42	11.599	1519.42	41.6634	1519.42	0.474643	1519.42	0.773724	1519.42	103.013	1519.42	7.41845	1519.42	16.0368	1519.42	0.099437	1519.42	75.243	1519.42	0	1519.42	79.8	1519.42	80.1984	1519.42	3.02287	1519.42	2.68845		1519.48	8.82403	1519.48	0.658331	1519.48	0
	814.336	0		814.365	0		1519.49	0	1519.49	1.14289	1519.49	12.1363	1519.49	0.00116154	1519.49	12.7956	1519.49	44.086	1519.49	0.156034	1519.49	0.29746	1519.49	68.2557	1519.49	6.01998	1519.49	11.808	1519.49	0.081711	1519.49	80.7492	1519.49	0	1519.49	88.9097	1519.49	73.3262	1519.49	4.48903	1519.49	1.17591		1519.56	7.06727	1519.56	1.49584	1519.56	0
	814.393	0		814.423	0		1519.57	0	1519.57	2.32899	1519.57	11.1959	1519.57	0.00573257	1519.57	12.7099	1519.57	35.8411	1519.57	0.0421697	1519.57	0.0971342	1519.57	34.1502	1519.57	4.31212	1519.57	7.90684	1519.57	0.191206	1519.57	78.3675	1519.57	0	1519.57	96.3416	1519.57	66.015	1519.57	6.16974	1519.57	0.451036		1519.63	8.82403	1519.63	3.04265	1519.63	0
	814.45	0		814.48	0		1519.65	0	1519.65	4.31861	1519.65	10.6408	1519.65	0.0209407	1519.65	11.355	1519.65	26.7298	1519.65	0.00835471	1519.65	0.0259171	1519.65	11.2111	1519.65	2.70777	1519.65	4.87002	1519.65	0.498576	1519.65	71.2611	1519.65	0.000476511	1519.65	100.347	1519.65	58.155	1519.65	7.83264	1519.65	0.147793		1519.71	12.7195	1519.71	5.63823	1519.71	0
	814.508	0		814.538	0		1519.73	0	1519.73	7.37221	1519.73	10.5274	1519.73	0.0619941	1519.73	9.11924	1519.73	17.5485	1519.73	0.00111448	1519.73	0.00508073	1519.73	6.57586	1519.73	1.49239	1519.73	2.87708	1519.73	1.163	1519.73	62.7933	1519.73	0.00341072	1519.73	96.8189	1519.73	49.9184	1519.73	9.25979	1519.73	0.0466113		1519.79	17.1676	1519.79	9.6537	1519.79	0
	814.565	0		814.595	0		1519.81	0	1519.81	13.6433	1519.81	10.6614	1519.81	0.155938	1519.81	6.55946	1519.81	9.13479	1519.81	0	1519.81	0.000650476	1519.81	3.55648	1519.81	0.714898	1519.81	1.82819	1519.81	2.42509	1519.81	53.5622	1519.81	0.0161602	1519.81	85.8884	1519.81	41.6982	1519.81	10.294	1519.81	0.0466113		1519.87	21.1854	1519.87	19.0852	1519.87	0
	814.623	0		814.653	0		1519.89	0	1519.89	20.9443	1519.89	10.7076	1519.89	0.34189	1519.89	4.21157	1519.89	5.34717	1519.89	0	1519.89	0	1519.89	1.78461	1519.89	0.294295	1519.89	1.48876	1519.89	4.59295	1519.89	44.2687	1519.89	0.0554367	1519.89	73.1957	1519.89	33.9847	1519.89	10.9669	1519.89	0.147793		1519.95	18.2411	1519.95	36.8284	1519.95	0
	814.68	0		814.71	0		1519.96	0	1519.96	28.8413	1519.96	10.3485	1519.96	0.668844	1519.96	2.39568	1519.96	2.87418	1519.96	0	1519.96	0	1519.96	0.896049	1519.96	0.100702	1519.96	1.60311	1519.96	8.00643	1519.96	35.6308	1519.96	0.154082	1519.96	59.4796	1519.96	27.2484	1519.96	11.5157	1519.96	0.450542		1520.03	14.5169	1520.03	56.0967	1520.03	0
	814.738	0		814.768	0		1520.04	0	1520.04	36.6844	1520.04	9.416	1520.04	1.18162	1520.04	1.19714	1520.04	1.4026	1520.04	0	1520.04	0	1520.04	0.587449	1520.04	0.0285221	1520.04	1.91111	1520.04	12.9725	1520.04	28.292	1520.04	0.357284	1520.04	45.6865	1520.04	21.8423	1520.04	12.3813	1520.04	1.15847		1520.1	10.6642	1520.1	75.365	1520.1	0
	814.795	0		814.825	0		1520.12	0	1520.12	43.8229	1520.12	7.9523	1520.12	1.91168	1520.12	0.517755	1520.12	0.611877	1520.12	0	1520.12	0	1520.12	0.658838	1520.12	0.0110448	1520.12	2.23115	1520.12	21.4448	1520.12	24.7639	1520.12	0.713841	1520.12	32.7763	1520.12	17.9794	1520.12	14.0939	1520.12	2.58046		1520.18	7.20219	1520.18	55.9831	1520.18	0
	814.853	0		814.883	0		1520.2	0	1520.2	36.3434	1520.2	6.1742	1520.2	2.85256	1520.2	0.189941	1520.2	0.233876	1520.2	0	1520.2	0	1520.2	0.970563	1520.2	0.0287481	1520.2	2.42849	1520.2	30.9075	1520.2	26.8846	1520.2	1.24578	1520.2	21.5513	1520.2	15.7351	1520.2	17.1121	1520.2	5.04296		1520.26	4.4495	1520.26	35.9983	1520.26	0
	814.91	0		814.94	0		1520.28	0.000364041	1520.28	28.2249	1520.28	4.37384	1520.28	3.96116	1520.28	0.057151	1520.28	0.0757966	1520.28	0	1520.28	0	1520.28	1.4479	1520.28	0.10454	1520.28	2.51202	1520.28	40.5366	1520.28	30.3987	1520.28	1.92479	1520.28	28.1621	1520.28	15.0969	1520.28	21.6521	1520.28	8.78262		1520.34	2.49344	1520.34	16.612	1520.34	0
	814.968	0		814.998	0		1520.36	0.00288211	1520.36	20.1454	1520.36	2.80685	1520.36	5.14173	1520.36	0.013307	1520.36	0.020072	1520.36	0	1520.36	0.000650476	1520.36	2.01666	1520.36	0.318591	1520.36	2.57864	1520.36	49.5472	1520.36	34.6864	1520.36	2.65066	1520.36	56.6279	1520.36	15.9747	1520.36	27.5525	1520.36	13.7254		1520.42	1.25623	1520.42	9.6537	1520.42	0
	815.025	0		815.055	0		1520.44	0.0144512	1520.44	12.7599	1520.44	1.61828	1520.44	6.27439	1520.44	0.00215579	1520.44	0.00390305	1520.44	0	1520.44	0.00508073	1520.44	2.65729	1520.44	0.824736	1520.44	2.85083	1520.44	57.2881	1520.44	38.9075	1520.44	3.2734	1520.44	86.4293	1520.44	18.2155	1520.44	34.2929	1520.44	19.3888		1520.5	0.560334	1520.5	5.63823	1520.5	0
	815.083	0		815.113	0		1520.51	0.0530839	1520.51	14.884	1520.51	0.829813	1520.51	7.21856	1520.51	0.000168942	1520.51	0.000496883	1520.51	0	1520.51	0.0259171	1520.51	3.36185	1520.51	1.87491	1520.51	3.54069	1520.51	45.2341	1520.51	42.1721	1520.51	3.63504	1520.51	116.434	1520.51	21.5664	1520.51	41.1054	1520.51	24.8052		1520.58	0.218027	1520.58	3.04265	1520.58	0
	815.14	0		815.17	0		1520.59	0.156994	1520.59	21.5233	1520.59	0.373124	1520.59	7.86306	1520.59	0	1520.59	0	1520.59	0	1520.59	0.0971342	1520.59	4.20468	1520.59	3.81303	1520.59	4.80387	1520.59	32.57	1520.59	39.8769	1520.59	3.63685	1520.59	145.391	1520.59	25.6654	1520.59	47.2578	1520.59	28.7078		1520.65	0.0715824	1520.65	1.49584	1520.65	0
	815.198	0		815.228	0		1520.67	0.389833	1520.67	28.8357	1520.67	0.14441	1520.67	8.1366	1520.67	0	1520.67	0	1520.67	0	1520.67	0.29746	1520.67	5.27062	1520.67	7.04373	1520.67	6.59001	1520.67	20.5042	1520.67	32.9682	1520.67	3.27738	1520.67	131.267	1520.67	30.0297	1520.67	52.2569	1520.67	28.2214		1520.73	0.0192544	1520.73	0.658331	1520.73	0
	815.255	0		815.285	0		1520.75	0.834229	1520.75	36.1764	1520.75	0.0466573	1520.75	8.04587	1520.75	0	1520.75	0	1520.75	0	1520.75	0.773724	1520.75	6.66679	1520.75	11.9553	1520.75	8.62677	1520.75	10.0963	1520.75	25.1257	1520.75	2.65635	1520.75	115.287	1520.75	34.101	1520.75	56.0214	1520.75	25.4685		1520.81	0.00379397	1520.81	0.254177	1520.81	0
	815.313	0		815.343	0		1520.83	1.56647	1520.83	42.9623	1520.83	0.0120532	1520.83	7.65874	1520.83	0	1520.83	0.000122639	1520.83	0	1520.83	1.76722	1520.83	8.42844	1520.83	19.8032	1520.83	10.3879	1520.83	5.9147	1520.83	17.3098	1520.83	1.93	1520.83	98.0986	1520.83	37.3058	1520.83	58.7896	1520.83	21.2249		1520.89	0.000498938	1520.89	0.0833001	1520.89	0
	815.37	0		815.4	0		1520.91	2.60901	1520.91	48.7492	1520.91	0.00225454	1520.91	7.09499	1520.91	0	1520.91	0.00115522	1520.91	0	1520.91	3.61295	1520.91	10.5179	1520.91	28.546	1520.91	11.1838	1520.91	3.22598	1520.91	10.4653	1520.91	1.25006	1520.91	80.5596	1520.91	39.1551	1520.91	60.9443	1520.91	16.354		1520.97	0	1520.97	0.0223172	1520.97	0
	815.427	0		815.457	0		1520.99	3.88703	1520.99	40.5578	1520.99	0.00025646	1520.99	6.47425	1520.99	0	1520.99	0.00581737	1520.99	0	1520.99	6.70743	1520.99	12.792	1520.99	37.0984	1520.99	10.1784	1520.99	1.69053	1520.99	6.12203	1520.99	0.716455	1520.99	63.5909	1520.99	38.845	1520.99	62.7336	1520.99	11.6227		1521.05	0	1521.05	0.00439474	1521.05	0
	815.485	0		815.515	0		1521.06	5.20568	1521.06	31.0456	1521.06	0	1521.06	5.88516	1521.06	0	1521.06	0.0217325	1521.06	0	1521.06	11.4269	1521.06	15.0375	1521.06	44.4741	1521.06	8.20487	1521.06	0.966505	1521.06	3.2953	1521.06	0.358723	1521.06	48.0068	1521.06	35.5491	1521.06	64.0903	1521.06	7.59166		1521.13	0	1521.13	0.000567406	1521.13	0
	815.542	0		815.573	0		1521.14	6.2891	1521.14	21.0928	1521.14	0	1521.14	5.35481	1521.14	0	1521.14	0.0632059	1521.14	0	1521.14	19.249	1521.14	16.9822	1521.14	36.1777	1521.14	5.93839	1521.14	0.77356	1521.14	1.61468	1521.14	0.154658	1521.14	34.3763	1521.14	30.8774	1521.14	64.583	1521.14	4.52711		1521.2	0	1521.2	0	1521.2	0
	815.6	0		815.63	0		1521.22	6.86535	1521.22	11.5732	1521.22	0	1521.22	4.85815	1521.22	0	1521.22	0.154351	1521.22	0	1521.22	33.9458	1521.22	18.3152	1521.22	27.1794	1521.22	3.87281	1521.22	0.887798	1521.22	0.707827	1521.22	0.0556344	1521.22	24.5235	1521.22	25.3266	1521.22	63.535	1521.22	2.44768		1521.28	0	1521.28	0	1521.28	0
	815.657	0		815.688	0		1521.3	6.77385	1521.3	7.33898	1521.3	0	1521.3	4.34252	1521.3	0	1521.3	0.319971	1521.3	0	1521.3	49.6206	1521.3	18.685	1521.3	18.8273	1521.3	2.26756	1521.3	1.14404	1521.3	0.272052	1521.3	0.0162013	1521.3	19.8053	1521.3	19.5052	1521.3	51.8379	1521.3	1.18651		1521.36	0	1521.36	0	1521.36	0
	815.715	0		815.745	0		1521.38	6.03514	1521.38	4.31484	1521.38	0	1521.38	3.76492	1521.38	0	1521.38	0.58129	1521.38	0	1521.38	65.2613	1521.38	17.8489	1521.38	11.9553	1521.38	1.18483	1521.38	1.40495	1521.38	0.0887032	1521.38	0.00389279	1521.38	19.8242	1521.38	14.014	1521.38	38.8771	1521.38	0.51448		1521.44	0	1521.44	0	1521.44	0
	815.772	0		815.803	0		1521.46	4.84315	1521.46	2.32902	1521.46	0	1521.46	3.11861	1521.46	0	1521.46	0.927993	1521.46	0	1521.46	79.8757	1521.46	15.7203	1521.46	7.04373	1521.46	0.544717	1521.46	1.57772	1521.46	0.0236357	1521.46	0.00417452	1521.46	21.7175	1521.46	9.32403	1521.46	25.8086	1521.46	0.217524		1521.52	0	1521.52	9.97068e-05	1521.52	0
	815.83	0		815.86	0		1521.53	3.48694	1521.53	1.14301	1521.53	0.000588827	1521.53	2.43567	1521.53	0	1521.53	1.32418	1521.53	0	1521.53	88.548	1521.53	12.6373	1521.53	3.81303	1521.53	0.217325	1521.53	1.59753	1521.53	0.00462841	1521.53	0.0187999	1521.53	24.8387	1521.53	5.69866	1521.53	13.8514	1521.53	0.15838		1521.6	0	1521.6	0.001215	1521.6	0
	815.887	0		815.918	0		1521.61	2.23896	1521.61	0.502576	1521.61	0.00461006	1521.61	1.77606	1521.61	0	1521.61	1.68695	1521.61	0	1521.61	81.4755	1521.61	9.13632	1521.61	1.87491	1521.61	0.0727006	1521.61	1.46232	1521.61	0.000593422	1521.61	0.0701572	1521.61	28.2926	1521.61	3.16829	1521.61	8.15826	1521.61	0.298847		1521.68	0	1521.68	0.00732827	1521.68	0
	815.945	0		815.975	0		1521.69	1.27116	1521.69	0.19447	1521.69	0.0236041	1521.69	1.19765	1521.69	0	1521.69	1.93853	1521.69	0	1521.69	67.2072	1521.69	5.90775	1521.69	0.824736	1521.69	0.0198082	1521.69	1.20226	1521.69	0	1521.69	0.213984	1521.69	31.0992	1521.69	1.58509	1521.69	4.40596	1521.69	0.686547		1521.75	0	1521.75	0.0307357	1521.75	0
	816.003	0		816.033	0		1521.77	0.630598	1521.77	0.064879	1521.77	0.0887603	1521.77	0.741888	1521.77	0	1521.77	2.00092	1521.77	0	1521.77	51.8221	1521.77	3.38321	1521.77	0.318591	1521.77	0.00391379	1521.77	0.889722	1521.77	0	1521.77	0.554108	1521.77	32.3642	1521.77	0.702722	1521.77	2.1577	1521.77	1.44773		1521.83	0	1521.83	0.100285	1521.83	0
	816.06	0		816.09	0		1521.85	0.269193	1521.85	0.0195509	1521.85	0.272304	1521.85	0.417739	1521.85	0	1521.85	1.8675	1521.85	0	1521.85	36.2748	1521.85	1.7107	1521.85	0.10454	1521.85	0.000511627	1521.85	0.586034	1521.85	0	1521.85	1.25978	1521.85	26.7988	1521.85	0.271353	1521.85	0.943655	1521.85	2.71829		1521.91	0	1521.91	0.268335	1521.91	0
	816.118	0		816.148	0		1521.93	0.101204	1521.93	0.00715871	1521.93	0.70735	1521.93	0.212416	1521.93	0	1521.93	1.5642	1521.93	0	1521.93	21.615	1521.93	0.759254	1521.93	0.0280377	1521.93	0	1521.93	0.343547	1521.93	0	1521.93	2.56449	1521.93	20.2606	1521.93	0.0884304	1521.93	0.361867	1521.93	4.62002		1521.99	0	1521.99	0.610083	1521.99	0.00059517
	816.175	0		816.205	0		1522.01	0.0559749	1522.01	0.00562657	1522.01	1.60762	1522.01	0.0957846	1522.01	0	1522.01	1.18385	1522.01	0	1522.01	11.4269	1522.01	0.292177	1522.01	0.00552239	1522.01	0	1522.01	0.175483	1522.01	0	1522.01	4.74413	1522.01	13.9316	1522.01	0.0234866	1522.01	0.117721	1522.01	7.16067		1522.07	0.000537331	1522.07	1.19961	1522.07	0.00466612
	816.233	0		816.263	0		1522.08	0.112955	1522.08	0.00605589	1522.08	3.26074	1522.08	0.0379907	1522.08	0	1522.08	0.81164	1522.08	0	1522.08	6.7317	1522.08	0.0954694	1522.08	0.00121018	1522.08	0.00059077	1522.08	0.0779269	1522.08	0	1522.08	8.0561	1522.08	8.6907	1522.08	0.00458195	1522.08	0.0312569	1522.08	10.2387		1522.15	0.00404334	1522.15	2.07145	1522.15	0.0238366
	816.29	0		816.32	0		1522.16	0.328023	1522.16	0.00651252	1522.16	6.00147	1522.16	0.0127062	1522.16	0	1522.16	0.549468	1522.16	0	1522.16	3.70187	1522.16	0.0254874	1522.16	0.00388841	1522.16	0.00455078	1522.16	0.0287084	1522.16	0	1522.16	25.0917	1522.16	4.90747	1522.16	0.000583476	1522.16	0.00609152	1522.16	13.5961		1522.23	0.0204094	1522.23	3.16593	1522.23	0.0894252
	816.348	0		816.378	0		1522.24	0.8481	1522.24	0.00605589	1522.24	10.1484	1522.24	0.003551	1522.24	0	1522.24	0.480459	1522.24	0	1522.24	2.02232	1522.24	0.00499766	1522.24	0.0195104	1522.24	0.0230154	1522.24	0.00874084	1522.24	0	1522.24	64.1125	1522.24	2.55323	1522.24	0	1522.24	0.000774716	1522.24	16.8983		1522.3	0.0754419	1522.3	4.31455	1522.3	0.273998
	816.405	0		816.435	0		1522.32	1.92926	1522.32	0.00562657	1522.32	15.9271	1522.32	0.000717286	1522.32	0	1522.32	0.723974	1522.32	0	1522.32	1.38609	1522.32	0.00127837	1522.32	0.0715749	1522.32	0.0854045	1522.32	0.00189376	1522.32	0	1522.32	103.133	1522.32	1.31272	1522.32	0	1522.32	0	1522.32	19.7615		1522.38	0.228838	1522.38	5.26515	1522.38	0.712924
	816.463	0		816.493	0		1522.4	3.93024	1522.4	0.00715871	1522.4	24.6067	1522.4	0.000147286	1522.4	0	1522.4	1.44474	1522.4	0	1522.4	1.56397	1522.4	0.00499766	1522.4	0.212577	1522.4	0.259114	1522.4	0.000293044	1522.4	0	1522.4	72.7328	1522.4	0.832428	1522.4	0	1522.4	0	1522.4	21.8443		1522.46	0.588269	1522.46	5.78141	1522.46	1.62844
	816.52	0		816.55	0		1522.48	7.27848	1522.48	0.0195509	1522.48	33.8651	1522.48	0.000933148	1522.48	0	1522.48	2.84306	1522.48	0	1522.48	2.39204	1522.48	0.0254874	1522.48	0.530895	1522.48	0.667317	1522.48	0	1522.48	0	1522.48	41.8839	1522.48	0.787153	1522.48	0	1522.48	0	1522.48	22.8793		1522.54	1.32697	1522.54	5.75038	1522.54	3.32453
	816.578	0		816.608	0		1522.56	12.4004	1522.56	0.064879	1522.56	42.5254	1522.56	0.0064139	1522.56	0	1522.56	5.07984	1522.56	0	1522.56	3.71316	1522.56	0.0954694	1522.56	1.14824	1522.56	1.5085	1522.56	0	1522.56	0	1522.56	11.4895	1522.56	0.956015	1522.56	0	1522.56	0	1522.56	22.7171		1522.62	2.67522	1522.62	5.26677	1522.62	6.16008
	816.635	0		816.665	0		1522.63	29.8075	1522.63	0.194012	1522.63	34.1469	1522.63	0.0305522	1522.63	0	1522.63	8.1272	1522.63	0	1522.63	5.30019	1522.63	0.292177	1522.63	2.1889	1522.63	3.0543	1522.63	0	1522.63	0	1522.63	7.26544	1522.63	1.16758	1522.63	0	1522.63	0	1522.63	21.3482		1522.7	4.90678	1522.7	4.63653	1522.7	10.4726
	816.693	0		816.723	0		1522.71	105.088	1522.71	0.492003	1522.71	25.1712	1522.71	0.110521	1522.71	0	1522.71	11.6922	1522.71	0	1522.71	6.8322	1522.71	0.759254	1522.71	3.72436	1522.71	5.63634	1522.71	0	1522.71	0	1522.71	4.2689	1522.71	1.32072	1522.71	0	1522.71	0	1522.71	18.9198		1522.77	8.28281	1522.77	4.3075	1522.77	17.3809
	816.75	0		816.781	0		1522.79	181.093	1522.79	1.07911	1522.79	16.7751	1522.79	0.330356	1522.79	0	1522.79	15.1926	1522.79	0	1522.79	7.94784	1522.79	1.73199	1522.79	5.70357	1522.79	9.60847	1522.79	0	1522.79	0	1522.79	2.30862	1522.79	1.34495	1522.79	0	1522.79	0	1522.79	15.7347		1522.85	13.0025	1522.85	4.76491	1522.85	25.2394
	816.808	0		816.838	0		1522.87	256.376	1522.87	2.06126	1522.87	10.4655	1522.87	0.844201	1522.87	0	1522.87	17.8913	1522.87	0	1522.87	8.35103	1522.87	3.53929	1522.87	7.91059	1522.87	19.8827	1522.87	0	1522.87	0	1522.87	1.13592	1522.87	1.23406	1522.87	0	1522.87	0	1522.87	12.2108		1522.93	51.416	1522.93	6.43679	1522.93	33.218
	816.865	0		816.896	0		1522.95	107.379	1522.95	3.47188	1522.95	6.15535	1522.95	1.89971	1522.95	0	1522.95	18.0966	1522.95	0	1522.95	7.93319	1522.95	6.57189	1522.95	9.97027	1522.95	31.0682	1522.95	0	1522.95	0	1522.95	0.500022	1522.95	1.01424	1522.95	0	1522.95	0	1522.95	8.80828		1523.01	92.2109	1523.01	9.6537	1523.01	40.5317
	816.923	0		816.953	0		1523.03	18.2762	1523.03	5.16443	1523.03	3.32011	1523.03	3.83398	1523.03	0	1523.03	16.8775	1523.03	0	1523.03	6.80685	1523.03	11.2111	1523.03	11.4569	1523.03	42.2992	1523.03	0	1523.03	0	1523.03	0.195193	1523.03	0.746222	1523.03	0	1523.03	0	1523.03	5.9439		1523.09	133.498	1523.09	20.2689	1523.09	46.5587
	816.981	0		817.011	0		1523.11	11.6927	1523.11	6.77958	1523.11	1.62505	1523.11	7.03562	1523.11	0	1523.11	14.5508	1523.11	0	1523.11	5.26765	1523.11	19.6801	1523.11	12.01	1523.11	52.6827	1523.11	0	1523.11	0	1523.11	0.0748965	1523.11	0.488091	1523.11	0	1523.11	0	1523.11	3.92714		1523.17	174.293	1523.17	31.8533	1523.17	49.057
	817.038	0		817.068	0		1523.18	7.16979	1523.18	7.75354	1523.18	0.710878	1523.18	11.8564	1523.18	0	1523.18	11.6076	1523.18	0	1523.18	3.66311	1523.18	34.3999	1523.18	11.5047	1523.18	60.4972	1523.18	0	1523.18	0	1523.18	0.0625574	1523.18	0.281601	1523.18	0	1523.18	0	1523.18	2.93983		1523.25	157.593	1523.25	43.5298	1523.25	46.4746
	817.096	0		817.126	0		1523.26	4.56371	1523.26	7.32517	1523.26	0.272744	1523.26	18.4015	1523.26	0	1523.26	8.55385	1523.26	0	1523.26	2.27776	1523.26	50.1183	1523.26	10.0578	1523.26	44.4246	1523.26	0	1523.26	0	1523.26	0.146943	1523.26	0.141747	1523.26	0	1523.26	0	1523.26	3.0619		1523.33	122.678	1523.33	54.3672	1523.33	39.5652
	817.153	0		817.183	0		1523.34	3.72626	1523.34	6.39025	1523.34	0.088793	1523.34	25.5625	1523.34	0	1523.34	5.79738	1523.34	0	1523.34	1.2563	1523.34	65.8394	1523.34	8.02752	1523.34	27.7615	1523.34	0	1523.34	0	1523.34	0.380856	1523.34	0.0609427	1523.34	0	1523.34	0	1523.34	4.28697		1523.4	87.0596	1523.4	58.2993	1523.4	31.5839
	817.211	0		817.241	0		1523.42	4.52965	1523.42	5.68031	1523.42	0.0237534	1523.42	32.0644	1523.42	0	1523.42	3.59255	1523.42	0	1523.42	0.60752	1523.42	80.5659	1523.42	5.83002	1523.42	11.6725	1523.42	0	1523.42	0	1523.42	0.873076	1523.42	0.021906	1523.42	0	1523.42	0	1523.42	6.55185		1523.48	51.5134	1523.48	50.9832	1523.48	23.3695
	817.268	0		817.299	0		1523.5	6.83613	1523.5	5.79683	1523.5	0.00530197	1523.5	25.4373	1523.5	0	1523.5	2.01766	1523.5	0	1523.5	0.253212	1523.5	76.5391	1523.5	3.84634	1523.5	7.15203	1523.5	0	1523.5	0	1523.5	1.76674	1523.5	0.00621476	1523.5	0	1523.5	0	1523.5	9.69033		1523.56	16.7716	1523.56	40.8068	1523.56	15.8988
	817.326	0		817.356	0		1523.58	10.3887	1523.58	7.37221	1523.58	0.00353284	1523.58	18.1684	1523.58	0	1523.58	1.01737	1523.58	0	1523.58	0.0884158	1523.58	60.6305	1523.58	2.28944	1523.58	4.07891	1523.58	0	1523.58	0	1523.58	3.19719	1523.58	0.00129848	1523.58	0	1523.58	0	1523.58	13.4481		1523.64	8.82403	1523.64	29.8983	1523.64	10.215
	817.383	0		817.414	0		1523.66	14.6851	1523.66	12.7102	1523.66	0.00806453	1523.66	11.5324	1523.66	0	1523.66	0.453397	1523.66	0	1523.66	0.0248185	1523.66	43.7692	1523.66	1.22326	1523.66	2.13902	1523.66	0	1523.66	0	1523.66	5.22468	1523.66	0.000155592	1523.66	0	1523.66	0	1523.66	17.4386		1523.72	7.06727	1523.72	19.2369	1523.72	6.26693
	817.441	0		817.471	0		1523.73	18.9438	1523.73	19.6837	1523.73	0.0199273	1523.73	6.79766	1523.73	0	1523.73	0.175818	1523.73	0	1523.73	0.00508073	1523.73	26.9699	1523.73	0.578364	1523.73	1.01707	1523.73	0	1523.73	0	1523.73	7.76719	1523.73	0.000828826	1523.73	0	1523.73	0.000774716	1523.73	21.223		1523.8	8.82403	1523.8	9.6537	1523.8	3.97196
	817.499	0		817.529	0		1523.81	22.151	1523.81	27.0895	1523.81	0.0388701	1523.81	3.67312	1523.81	0	1523.81	0.0573223	1523.81	0	1523.81	0.000650476	1523.81	11.2111	1523.81	0.239484	1523.81	0.430907	1523.81	0	1523.81	0	1523.81	10.5518	1523.81	0.0054553	1523.81	0	1523.81	0.00609152	1523.81	24.3277		1523.88	45.2235	1523.88	5.71713	1523.88	3.23642
	817.556	0		817.586	0		1523.89	17.2125	1523.89	34.054	1523.89	0.0689177	1523.89	1.80072	1523.89	0	1523.89	0.0152381	1523.89	0	1523.89	0	1523.89	6.57189	1523.89	0.0840432	1523.89	0.159244	1523.89	0	1523.89	0	1523.89	13.126	1523.89	0.0255784	1523.89	0	1523.89	0.0312569	1523.89	26.359		1523.95	99.2105	1523.95	3.29626	1523.95	4.02894
	817.614	0		817.644	0		1523.97	11.8056	1523.97	37.6014	1523.97	0.102968	1523.97	0.78929	1523.97	0	1523.97	0.00294421	1523.97	0	1523.97	0	1523.97	3.53929	1523.97	0.024539	1523.97	0.0502889	1523.97	0	1523.97	0	1523.97	14.9341	1523.97	0.0858987	1523.97	0	1523.97	0.117721	1523.97	27.0312		1524.03	153.69	1524.03	2.15417	1524.03	6.40986
	817.671	0		817.702	0		1524.05	7.21531	1524.05	35.6583	1524.05	0.140736	1524.05	0.303385	1524.05	0	1524.05	0.000376802	1524.05	0	1524.05	0	1524.05	1.73199	1524.05	0.00539288	1524.05	0.0170861	1524.05	0	1524.05	0	1524.05	12.1379	1524.05	0.238136	1524.05	0	1524.05	0.358853	1524.05	26.2465		1524.11	207.678	1524.11	2.15417	1524.11	10.4726
	817.729	0		817.759	0.000437121		1524.13	3.93024	1524.13	30.4404	1524.13	0.166414	1524.13	0.0989287	1524.13	0	1524.13	0	1524.13	0	1524.13	0	1524.13	0.759254	1524.13	0.000857414	1524.13	0.0253302	1524.13	0	1524.13	0	1524.13	8.86369	1524.13	0.550536	1524.13	0	1524.13	0.919967	1524.13	24.0903		1524.19	148.761	1524.19	3.29626	1524.19	16.6083
	817.786	0		817.817	0.0022696		1524.21	1.92926	1524.21	24.428	1524.21	0.180549	1524.21	0.0263631	1524.21	0	1524.21	0	1524.21	0	1524.21	0	1524.21	0.292177	1524.21	4.22336e-05	1524.21	0.0856699	1524.21	0	1524.21	0	1524.21	5.83311	1524.21	1.10649	1524.21	0	1524.21	2.04002	1524.21	20.8521		1524.27	89.8452	1524.27	5.71713	1524.27	23.638
	817.844	0		817.874	0.00971545		1524.28	0.8481	1524.28	18.1929	1524.28	0.170907	1524.28	0.00516034	1524.28	0	1524.28	0	1524.28	0	1524.28	0	1524.28	0.0954694	1524.28	0	1524.28	0.259114	1524.28	0	1524.28	0	1524.28	3.45338	1524.28	1.94717	1524.28	0	1524.28	3.98415	1524.28	16.9539		1524.35	54.9427	1524.35	9.6537	1524.35	30.6481
	817.902	0		817.932	0.028266		1524.36	0.32729	1524.36	12.3369	1524.36	0.148346	1524.36	0.000662495	1524.36	0	1524.36	0	1524.36	0	1524.36	0	1524.36	0.0254874	1524.36	0	1524.36	0.667317	1524.36	0	1524.36	0	1524.36	1.84278	1524.36	3.0524	1524.36	0	1524.36	6.93798	1524.36	12.9033		1524.43	28.3077	1524.43	17.3204	1524.43	36.7366
	817.959	0		817.989	0.0708629		1524.44	0.107284	1524.44	7.37221	1524.44	0.111863	1524.44	0	1524.44	0	1524.44	0	1524.44	0	1524.44	0	1524.44	0.00499766	1524.44	0	1524.44	1.5085	1524.44	0	1524.44	0	1524.44	0.879943	1524.44	4.28079	1524.44	0	1524.44	10.8681	1524.44	9.16537		1524.5	9.85255	1524.5	25.5774	1524.5	35.6402
	818.017	0		818.047	0.144597		1524.52	0.0287694	1524.52	4.31861	1524.52	0.0769845	1524.52	0	1524.52	0	1524.52	0	1524.52	0	1524.52	0.000650476	1524.52	0.000639183	1524.52	0	1524.52	3.0543	1524.52	0	1524.52	0	1524.52	0.374027	1524.52	5.41347	1524.52	0	1524.52	15.3945	1524.52	6.11844		1524.58	7.34393	1524.58	33.223	1524.58	27.8909
	818.074	0		818.105	0.260952		1524.6	0.00567183	1524.6	2.32899	1524.6	0.045149	1524.6	0	1524.6	0	1524.6	0	1524.6	0	1524.6	0.00508073	1524.6	0	1524.6	0	1524.6	5.63634	1524.6	0	1524.6	0	1524.6	0.138946	1524.6	6.18565	1524.6	0	1524.6	19.7648	1524.6	3.96856		1524.66	7.45285	1524.66	36.6896	1524.66	19.5341
	818.132	0		818.162	0.405749		1524.68	0.000733199	1524.68	1.14289	1524.68	0.0239137	1524.68	0	1524.68	0	1524.68	0	1524.68	0	1524.68	0.0259171	1524.68	5.74084e-05	1524.68	0	1524.68	9.58914	1524.68	0	1524.68	0	1524.68	0.0436575	1524.68	6.40558	1524.68	0	1524.68	22.9575	1524.68	2.78289		1524.74	10.1967	1524.74	28.3637	1524.74	11.7533
	818.189	0		818.22	0.56563		1524.76	0	1524.76	0.502264	1524.76	0.0102978	1524.76	0	1524.76	0	1524.76	0	1524.76	0	1524.76	0.0971342	1524.76	0.000538616	1524.76	0	1524.76	15.1413	1524.76	0	1524.76	0	1524.76	0.0111365	1524.76	6.01182	1524.76	0	1524.76	22.5338	1524.76	2.47488		1524.82	25.4553	1524.82	19.4179	1524.82	7.12375
	818.247	0		818.277	0.695598		1524.83	0	1524.83	0.193702	1524.83	0.00392005	1524.83	0	1524.83	0	1524.83	0	1524.83	0	1524.83	0.29746	1524.83	0.0023572	1524.83	0	1524.83	34.6899	1524.83	0	1524.83	0	1524.83	0.00208254	1524.83	5.11135	1524.83	0	1524.83	20.2832	1524.83	2.86226		1524.9	41.2057	1524.9	11.0538	1524.9	4.04969
	818.305	0		818.335	0.771266		1524.91	0	1524.91	0.0634023	1524.91	0.00106876	1524.91	0	1524.91	0	1524.91	0	1524.91	0	1524.91	0.773724	1524.91	0.00830475	1524.91	0	1524.91	54.8182	1524.91	0	1524.91	0	1524.91	0.000247271	1524.91	3.92805	1524.91	0	1524.91	16.8152	1524.91	3.67252		1524.98	56.4647	1524.98	6.89821	1524.98	2.29365
	818.362	0		818.393	0.76133		1524.99	0	1524.99	0.0173748	1524.99	0.000242923	1524.99	0	1524.99	0	1524.99	0	1524.99	0	1524.99	1.76722	1524.99	0.0216594	1524.99	0	1524.99	74.3614	1524.99	0	1524.99	0	1524.99	0	1524.99	2.71807	1524.99	0	1524.99	12.8333	1524.99	4.59036		1525.05	65.4329	1525.05	4.39142	1525.05	1.64286
	818.42	0		818.45	0.67698		1525.07	0	1525.07	0.00665158	1525.07	2.08294e-05	1525.07	0	1525.07	0	1525.07	0	1525.07	0	1525.07	3.61295	1525.07	0.0493735	1525.07	0	1525.07	90.5905	1525.07	0	1525.07	0	1525.07	0	1525.07	1.68419	1525.07	0	1525.07	8.99011	1525.07	5.30796		1525.13	52.5423	1525.13	3.41706	1525.13	2.00903
	818.477	0		818.508	0.535879		1525.15	0	1525.15	0.0173748	1525.15	0	1525.15	0	1525.15	0	1525.15	0	1525.15	0	1525.15	6.70743	1525.15	0.0926595	1525.15	0	1525.15	73.2102	1525.15	0	1525.15	0	1525.15	0	1525.15	0.926618	1525.15	0	1525.15	5.76091	1525.15	5.58878		1525.21	38.6745	1525.21	3.92842	1525.21	3.44144
	818.535	0		818.565	0.378974		1525.23	0	1525.23	0.0634023	1525.23	0	1525.23	0	1525.23	0	1525.23	0	1525.23	0	1525.23	11.4269	1525.23	0.156181	1525.23	0	1525.23	54.8169	1525.23	0	1525.23	0	1525.23	0	1525.23	0.447341	1525.23	0	1525.23	3.38261	1525.23	5.34046		1525.29	24.4841	1525.29	5.96852	1525.29	6.05291
	818.593	0		818.623	0.23646		1525.31	0	1525.31	0.193702	1525.31	0	1525.31	0	1525.31	0	1525.31	0	1525.31	0	1525.31	34.0169	1525.31	0.225832	1525.31	0	1525.31	36.234	1525.31	0	1525.31	0	1525.31	0	1525.31	0.186394	1525.31	0	1525.31	1.88386	1525.31	4.61986		1525.37	10.8278	1525.37	9.6537	1525.37	9.85401
	818.65	0		818.681	0.129185		1525.39	0	1525.39	0.502113	1525.39	0	1525.39	0	1525.39	0	1525.39	0	1525.39	0	1525.39	60.3231	1525.39	0.297602	1525.39	0	1525.39	18.3971	1525.39	0.00055107	1525.39	0	1525.39	0	1525.39	0.0651284	1525.39	0	1525.39	1.14803	1525.39	3.61963		1525.45	6.68584	1525.45	18.1952	1525.45	14.5672
	818.708	0		818.738	0.0609403		1525.46	0	1525.46	1.12959	1525.46	0	1525.46	0	1525.46	0	1525.46	0	1525.46	0	1525.46	87.5411	1525.46	0.345728	1525.46	0	1525.46	9.60847	1525.46	0.00425727	1525.46	0	1525.46	0	1525.46	0.0184235	1525.46	0	1525.46	1.01649	1525.46	2.58572		1525.53	3.82722	1525.53	33.9968	1525.53	19.552
	818.765	0		818.796	0.0239953		1525.54	0	1525.54	2.24877	1525.54	0	1525.54	0	1525.54	0	1525.54	0	1525.54	0	1525.54	114.631	1525.54	0.382967	1525.54	0	1525.54	6.17608	1525.54	0.0216822	1525.54	0	1525.54	0	1525.54	0.00380273	1525.54	0	1525.54	1.3129	1525.54	1.76995		1525.6	2.01089	1525.6	50.3888	1525.6	23.8606
	818.823	0		818.854	0.00778311		1525.62	0	1525.62	3.99882	1525.62	0	1525.62	0	1525.62	0	1525.62	0	1525.62	0	1525.62	140.629	1525.62	0.423817	1525.62	0	1525.62	4.42943	1525.62	0.0810105	1525.62	0	1525.62	0	1525.62	0.00051385	1525.62	0	1525.62	1.88493	1525.62	1.40461		1525.68	0.958456	1525.68	66.1696	1525.68	23.2077
	818.881	0		818.911	0.00180695		1525.7	0.000733199	1525.7	6.42966	1525.7	0	1525.7	0	1525.7	0	1525.7	0	1525.7	0.00111617	1525.7	145.671	1525.7	0.568163	1525.7	0	1525.7	4.32056	1525.7	0.247771	1525.7	4.55576e-05	1525.7	0	1525.7	0	1525.7	0	1525.7	2.55753	1525.7	1.73916		1525.76	0.407263	1525.76	49.4385	1525.76	20.4918
	818.938	0		818.969	0.000304744		1525.78	0.00567183	1525.78	9.41096	1525.78	0	1525.78	0	1525.78	0	1525.78	0	1525.78	0.00864365	1525.78	108.884	1525.78	0.950429	1525.78	0	1525.78	5.83453	1525.78	0.642567	1525.78	0.000564683	1525.78	0	1525.78	0	1525.78	0	1525.78	3.16445	1525.78	3.1016		1525.84	0.151039	1525.84	32.1022	1525.84	16.7059
	818.996	0		819.026	0		1525.86	0.0287694	1525.86	12.6394	1525.86	0	1525.86	0	1525.86	0	1525.86	0	1525.86	0.043997	1525.86	71.4478	1525.86	1.79762	1525.86	0	1525.86	8.9965	1525.86	1.46122	1525.86	0.00257717	1525.86	0.000476511	1525.86	0	1525.86	0	1525.86	3.541	1525.86	5.9275		1525.92	0.0478818	1525.92	15.3623	1525.92	12.5537
	819.054	0		819.084	0		1525.94	0.107284	1525.94	15.6441	1525.94	0	1525.94	0	1525.94	0	1525.94	0	1525.94	0.164603	1525.94	34.6659	1525.94	3.31362	1525.94	0	1525.94	13.8544	1525.94	2.96889	1525.94	0.00961369	1525.94	0.00363069	1525.94	0	1525.94	0.000286077	1525.94	3.58718	1525.94	10.7406		1526	0.0157187	1526	9.6537	1526	8.65389
	819.111	0		819.142	0		1526.01	0.32729	1526.01	17.8927	1526.01	0	1526.01	0.000662495	1526.01	0	1526.01	0	1526.01	0.503467	1526.01	13	1526.01	5.6508	1526.01	0	1526.01	21.0686	1526.01	5.4837	1526.01	0.0259476	1526.01	0.0183907	1526.01	0	1526.01	0.00162053	1526.01	3.29112	1526.01	18.0421		1526.08	0.0197838	1526.08	5.67692	1526.08	5.44011
	819.169	0		819.199	0.00143575		1526.09	0.8481	1526.09	14.5182	1526.09	0	1526.09	0.00516034	1526.09	0	1526.09	0	1526.09	1.30676	1526.09	11.4269	1526.09	8.73567	1526.09	0	1526.09	31.1724	1526.09	9.33205	1526.09	0.0611198	1526.09	0.0682645	1526.09	0	1526.09	0.00696595	1526.09	2.73255	1526.09	48.2088		1526.16	0.0596875	1526.16	3.15307	1526.16	3.08955
	819.226	0		819.257	0.0114533		1526.17	1.92926	1526.17	10.7202	1526.17	0.000588827	1526.17	0.0263631	1526.17	0.000599689	1526.17	0	1526.17	2.9745	1526.17	23.6669	1526.17	12.2364	1526.17	0	1526.17	43.611	1526.17	14.7848	1526.17	0.118167	1526.17	0.207614	1526.17	0	1526.17	0.0210796	1526.17	2.06912	1526.17	96.2573		1526.23	0.165498	1526.23	1.7468	1526.23	1.57078
	819.284	0		819.315	0.0592566		1526.25	3.93024	1526.25	7.37221	1526.25	0.00461006	1526.25	0.0989287	1526.25	0.00495348	1526.25	0	1526.25	6.05918	1526.25	54.5755	1526.25	15.5118	1526.25	0.000251075	1526.25	57.1111	1526.25	32.0212	1526.25	0.204403	1526.25	0.535118	1526.25	0	1526.25	0.0533184	1526.25	1.46986	1526.25	146.704		1526.31	0.384296	1526.31	1.17311	1526.31	0.703519
	819.342	0		819.372	0.225003		1526.33	7.27848	1526.33	5.14647	1526.33	0.0236041	1526.33	0.303385	1526.33	0.0262649	1526.33	0	1526.33	11.2261	1526.33	98.9906	1526.33	17.7432	1526.33	0.00234114	1526.33	70.864	1526.33	50.1611	1526.33	0.304017	1526.33	1.20975	1526.33	0	1526.33	0.111706	1526.33	1.11428	1526.33	198.696		1526.39	0.774811	1526.39	1.21781	1526.39	0.273622
	819.399	0		819.43	0.69624		1526.41	12.4004	1526.41	4.40456	1526.41	0.088793	1526.41	0.78929	1526.41	0.102092	1526.41	0	1526.41	19.1199	1526.41	144.446	1526.41	14.3409	1526.41	0.0130753	1526.41	83.9189	1526.41	68.2678	1526.41	0.409436	1526.41	2.44461	1526.41	0	1526.41	0.203593	1526.41	1.14701	1526.41	251.091		1526.47	1.36713	1526.47	1.78352	1526.47	0.0894252
	819.457	0		819.487	1.82694		1526.49	36.7633	1526.49	5.14647	1526.49	0.272744	1526.49	1.80072	1526.49	0.322847	1526.49	0	1526.49	46.4681	1526.49	189.957	1526.49	10.2859	1526.49	0.0532778	1526.49	54.5493	1526.49	85.4243	1526.49	0.484206	1526.49	4.49318	1526.49	0	1526.49	0.323366	1526.49	1.71672	1526.49	302.618		1526.55	2.14756	1526.55	2.87347	1526.55	0.0238366
	819.515	0		819.545	4.19503		1526.56	74.5529	1526.56	7.37221	1526.56	0.710878	1526.56	3.67312	1526.56	0.864073	1526.56	0	1526.56	74.915	1526.56	234.504	1526.56	6.63312	1526.56	0.174387	1526.56	25.1798	1526.56	72.214	1526.56	0.524437	1526.56	7.60093	1526.56	0	1526.56	0.455342	1526.56	2.9393	1526.56	352.162		1526.63	3.01632	1526.63	4.61903	1526.63	0.00466612
	819.572	0		819.603	8.58856		1526.64	113.061	1526.64	11.9636	1526.64	1.62505	1526.64	6.79766	1526.64	2.02344	1526.64	0.000496883	1526.64	102.255	1526.64	173.084	1526.64	3.99543	1526.64	0.481096	1526.64	15.554	1526.64	58.3991	1526.64	0.51675	1526.64	11.9497	1526.64	0	1526.64	0.57078	1526.64	4.903	1526.64	394.731		1526.71	3.81884	1526.71	7.22995	1526.71	0.00059517
	819.63	0		819.66	15.9282		1526.72	151.041	1526.72	25.7288	1526.72	3.32011	1526.72	11.5324	1526.72	4.22766	1526.72	0.00390305	1526.72	93.3015	1526.72	111.665	1526.72	2.63073	1526.72	1.15558	1526.72	56.9752	1526.72	45.1878	1526.72	0.514236	1526.72	20.3851	1526.72	0	1526.72	0.639312	1526.72	7.60381	1526.72	420.843		1526.78	4.36606	1526.78	10.9982	1526.78	0
	819.687	0		819.718	27.0762		1526.8	187.514	1526.8	40.4666	1526.8	6.15535	1526.8	52.9426	1526.8	8.00967	1526.8	0.0199849	1526.8	81.8068	1526.8	69.7087	1526.8	2.56856	1526.8	2.47134	1526.8	99.4084	1526.8	37.2042	1526.8	0.59488	1526.8	29.6931	1526.8	0	1526.8	0.642955	1526.8	10.9332	1526.8	372.355		1526.86	4.52294	1526.86	16.2379	1526.86	0
	819.745	0		819.776	71.7718		1526.88	214.307	1526.88	55.7722	1526.88	10.4655	1526.88	132.906	1526.88	13.926	1526.88	0.0731527	1526.88	68.9693	1526.88	38.5488	1526.88	3.86845	1526.88	4.78225	1526.88	142.031	1526.88	38.832	1526.88	0.929291	1526.88	39.3939	1526.88	0	1526.88	0.577606	1526.88	14.6617	1526.88	301.764		1526.94	4.24399	1526.94	23.8391	1526.94	0.000594549
	819.803	0		819.833	128.249		1526.96	139.989	1526.96	71.1659	1526.96	18.7246	1526.96	230.041	1526.96	22.4467	1526.96	0.216706	1526.96	56.3284	1526.96	16.0878	1526.96	6.67693	1526.96	8.47748	1526.96	183.906	1526.96	50.1572	1526.96	1.74604	1526.96	49.0534	1526.96	0	1526.96	0.466251	1526.96	18.4841	1526.96	230.196		1527.02	3.6071	1527.02	33.1593	1527.02	0.00445676
	819.86	0		819.891	187.18		1527.04	65.6699	1527.04	86.144	1527.04	46.3224	1527.04	328.176	1527.04	58.7575	1527.04	0.533933	1527.04	45.522	1527.04	10.1301	1527.04	11.2111	1527.04	13.9077	1527.04	195.081	1527.04	71.0993	1527.04	3.36409	1527.04	58.3428	1527.04	0	1527.04	0.333183	1527.04	22.0754	1527.04	159.607		1527.1	2.76952	1527.1	43.0812	1527.1	0.0225515
	819.918	0		819.949	246.282		1527.12	12.4004	1527.12	100.238	1527.12	74.5115	1527.12	426.335	1527.12	113.346	1527.12	1.13656	1527.12	45.3309	1527.12	5.92669	1527.12	22.4516	1527.12	43.2826	1527.12	181.183	1527.12	97.2606	1527.12	6.14933	1527.12	67.0435	1527.12	0	1527.12	0.212573	1527.12	25.1456	1527.12	129.594		1527.18	1.91459	1527.18	52.4033	1527.18	0.0836055
	819.976	0		820.006	303.172		1527.19	7.38009	1527.19	70.5058	1527.19	102.115	1527.19	523.528	1527.19	169.424	1527.19	2.11718	1527.19	60.815	1527.19	3.19102	1527.19	34.6756	1527.19	73.6892	1527.19	147.91	1527.19	124.026	1527.19	10.4653	1527.19	75.007	1527.19	0	1527.19	0.117357	1527.19	27.4828	1527.19	149.417		1527.26	1.18452	1527.26	55.0528	1527.26	0.254824
	820.033	0		820.064	289.862		1527.27	4.2568	1527.27	40.7738	1527.27	88.0173	1527.27	611.346	1527.27	225.463	1527.27	3.50612	1527.27	91.0486	1527.27	1.56353	1527.27	46.8807	1527.27	104.091	1527.27	113.733	1527.27	150.188	1527.27	21.4844	1527.27	82.1069	1527.27	0	1527.27	0.0569566	1527.27	28.948	1527.27	240.801		1527.34	0.650733	1527.34	51.1385	1527.34	0.658813
	820.091	0		820.122	250.225		1527.35	2.77736	1527.35	35.1459	1527.35	72.8485	1527.35	507.416	1527.35	279.958	1527.35	5.18727	1527.35	126.047	1527.35	0.685397	1527.35	58.076	1527.35	133.455	1527.35	79.5202	1527.35	149.328	1527.35	40.3489	1527.35	88.2019	1527.35	0	1527.35	0.0226455	1527.35	29.479	1527.35	362.199		1527.41	0.313507	1527.41	42.2004	1527.41	1.49638
	820.149	0		820.179	207.613		1527.43	2.77736	1527.43	29.5181	1527.43	57.3607	1527.43	402.85	1527.43	295.668	1527.43	6.87538	1527.43	162.809	1527.43	0.263875	1527.43	61.8866	1527.43	110.63	1527.43	46.161	1527.43	117.641	1527.43	64.8728	1527.43	93.1391	1527.43	0	1527.43	0.00767446	1527.43	29.0542	1527.43	485.131		1527.49	0.130363	1527.49	32.1617	1527.49	3.04079
	820.206	0		820.237	163.785		1527.51	4.2568	1527.51	22.2843	1527.51	42.3349	1527.51	298.922	1527.51	275.892	1527.51	8.10613	1527.51	199.666	1527.51	0.0868213	1527.51	54.249	1527.51	86.5866	1527.51	28.9761	1527.51	85.9543	1527.51	105.759	1527.51	96.7984	1527.51	0	1527.51	0.00237364	1527.51	27.7017	1527.51	608.114		1527.57	0.0454355	1527.57	21.8501	1527.57	5.61966
	820.264	0		820.295	120.607		1527.59	7.38009	1527.59	14.6111	1527.59	28.4688	1527.59	198.9	1527.59	229.77	1527.59	8.32568	1527.59	234.895	1527.59	0.0281001	1527.59	45.0674	1527.59	62.1857	1527.59	19.5722	1527.59	60.5807	1527.59	147.696	1527.59	98.4167	1527.59	0.000828826	1527.59	0.00491656	1527.59	25.4853	1527.59	729.632		1527.65	0.0128142	1527.65	12.2466	1527.65	9.55523
	820.322	0		820.352	79.7674		1527.67	12.4004	1527.67	7.37221	1527.67	18.2175	1527.67	129.108	1527.67	182.352	1527.67	7.49606	1527.67	177.011	1527.67	0.0298788	1527.67	35.0011	1527.67	38.3108	1527.67	17.3999	1527.67	43.363	1527.67	189.49	1527.67	92.199	1527.67	0.00648733	1527.67	0.0233366	1527.67	22.5313	1527.67	808.694		1527.73	0.00263732	1527.73	7.56762	1527.73	15.096
	820.379	0		820.41	42.5521		1527.74	22.9126	1527.74	4.31861	1527.74	15.775	1527.74	80.4496	1527.74	135.248	1527.74	5.83093	1527.74	117.918	1527.74	0.0949033	1527.74	24.9348	1527.74	15.7601	1527.74	21.6531	1527.74	33.2944	1527.74	122.901	1527.74	76.2431	1527.74	0.0331829	1527.74	0.0857087	1527.74	19.0361	1527.74	716.127		1527.81	0.000353446	1527.81	4.42264	1527.81	36.0523
	820.437	0		820.468	27.0742		1527.82	35.4957	1527.82	2.32899	1527.82	22.1102	1527.82	48.8773	1527.82	89.8788	1527.82	3.9859	1527.82	59.8194	1527.82	0.287481	1527.82	15.8652	1527.82	9.83771	1527.82	28.0224	1527.82	29.9742	1527.82	56.3126	1527.82	59.3437	1527.82	0.124613	1527.82	0.254889	1527.82	15.2656	1527.82	621.505		1527.89	0	1527.89	2.55714	1527.89	57.6
	820.495	0		820.525	15.9282		1527.9	48.7915	1527.9	1.14289	1527.9	34.7572	1527.9	34.2841	1527.9	86.9975	1527.9	2.41756	1527.9	19.1199	1527.9	0.742867	1527.9	11.0819	1527.9	5.70178	1527.9	35.288	1527.9	31.8695	1527.9	46.9706	1527.9	42.0051	1527.9	0.382176	1527.9	0.63328	1527.9	11.5352	1527.9	526.171		1527.97	0	1527.97	1.75462	1527.97	78.5557
	820.552	0		820.583	8.58856		1527.98	61.3521	1527.98	0.502264	1527.98	48.5889	1527.98	65.9968	1527.98	105.505	1527.98	1.34366	1527.98	14.3297	1527.98	1.68406	1527.98	10.6181	1527.98	3.03719	1527.98	42.5773	1527.98	35.1158	1527.98	39.9331	1527.98	24.8317	1527.98	0.994703	1527.98	1.36133	1527.98	8.14311	1527.98	431.816		1528.04	0	1528.04	1.85208	1528.04	66.4915
	820.61	0		820.641	4.19503		1528.06	38.8815	1528.06	0.194128	1528.06	62.9229	1528.06	113.391	1528.06	126.425	1528.06	0.817579	1528.06	14.3187	1528.06	3.41385	1528.06	14.7291	1528.06	1.46947	1528.06	49.0041	1528.06	39.1384	1528.06	35.0313	1528.06	8.43271	1528.06	2.2686	1528.06	2.57014	1528.06	5.32635	1528.06	346.14		1528.12	0	1528.12	2.72479	1528.12	53.5092
	820.668	0		820.698	1.82814		1528.14	16.411	1528.14	0.066728	1528.14	76.9783	1528.14	161.707	1528.14	149.404	1528.14	0.842017	1528.14	19.0372	1528.14	6.29511	1528.14	23.9111	1528.14	0.635269	1528.14	48.4307	1528.14	43.2498	1528.14	32.2577	1528.14	5.02069	1528.14	4.62029	1528.14	4.32924	1528.14	3.19393	1528.14	323.666		1528.2	0	1528.2	4.2272	1528.2	40.4693
	820.725	0		820.756	0.703648		1528.22	10.9955	1528.22	0.033897	1528.22	89.9874	1528.22	209.936	1528.22	174.436	1528.22	1.4784	1528.22	28.6161	1528.22	10.6822	1528.22	34.4254	1528.22	0.240653	1528.22	35.6877	1528.22	46.7334	1528.22	31.6066	1528.22	2.75144	1528.22	8.52691	1528.22	6.55987	1528.22	1.73883	1528.22	333.056		1528.28	0.000258136	1528.28	6.14225	1528.28	28.1554
	820.783	0		820.814	0.25949		1528.3	8.06419	1528.3	0.066728	1528.3	100.833	1528.3	257.12	1528.3	201.879	1528.3	2.89425	1528.3	57.0502	1528.3	16.846	1528.3	45.5653	1528.3	0.0779341	1528.3	22.3587	1528.3	48.9551	1528.3	33.1363	1528.3	1.37483	1528.3	14.4081	1528.3	9.00866	1528.3	0.846363	1528.3	349.423		1528.36	0.00222996	1528.36	8.16905	1528.36	17.1726
	820.841	0		820.871	0.173203		1528.37	7.58909	1528.37	0.194128	1528.37	84.9919	1528.37	239.645	1528.37	289.44	1528.37	5.35108	1528.37	86.5645	1528.37	24.6845	1528.37	56.5559	1528.37	0.0257633	1528.37	9.60847	1528.37	42.5387	1528.37	37.9647	1528.37	0.617925	1528.37	37.212	1528.37	11.2387	1528.37	0.36334	1528.37	367.617		1528.44	0.0114034	1528.44	10.0009	1528.44	10.7505
	820.898	0		820.929	0.328321		1528.45	9.569	1528.45	0.502264	1528.45	67.9418	1528.45	187.257	1528.45	377.001	1528.45	9.13479	1528.45	114.953	1528.45	33.4806	1528.45	66.6594	1528.45	0.031926	1528.45	6.7218	1528.45	34.771	1528.45	57.1528	1528.45	0.245329	1528.45	68.4595	1528.45	12.748	1528.45	0.133749	1528.45	386.429		1528.52	0.0427452	1528.52	11.4433	1528.52	6.54913
	820.956	0		820.987	0.737144		1528.53	14.0155	1528.53	1.14289	1528.53	50.3495	1528.53	134.232	1528.53	314.918	1528.53	19.2477	1528.53	117.124	1528.53	42.2264	1528.53	75.2813	1528.53	0.105029	1528.53	5.76422	1528.53	26.2579	1528.53	84.0863	1528.53	0.0841065	1528.53	100.478	1528.53	13.1493	1528.53	0.041198	1528.53	404.572		1528.59	0.127543	1528.59	12.5313	1528.59	3.81173
	821.014	0		821.045	1.50389		1528.61	20.1939	1528.61	2.32899	1528.61	32.9969	1528.61	81.8445	1528.61	251.855	1528.61	29.8898	1528.61	77.0266	1528.61	50.0358	1528.61	78.6074	1528.61	0.318591	1528.61	6.7218	1528.61	17.8127	1528.61	111.02	1528.61	0.0273664	1528.61	131.725	1528.61	12.3213	1528.61	0.00987528	1528.61	420.856		1528.67	0.318732	1528.67	13.5641	1528.67	2.1876
	821.071	0		821.102	2.70646		1528.69	26.3723	1528.69	4.31861	1528.69	16.6663	1528.69	34.516	1528.69	189.793	1528.69	39.9945	1528.69	36.9293	1528.69	56.277	1528.69	71.001	1528.69	0.824736	1528.69	9.60847	1528.69	10.3001	1528.69	93.1262	1528.69	0.0239548	1528.69	83.9743	1528.69	10.4996	1528.69	0.00172157	1528.69	429.025		1528.75	0.683287	1528.75	15.061	1528.75	1.30062
	821.129	0		821.16	4.3903		1528.77	19.3863	1528.77	7.37221	1528.77	10.4655	1528.77	11.8286	1528.77	137.808	1528.77	38.5099	1528.77	19.1199	1528.77	48.015	1528.77	62.3827	1528.77	1.87491	1528.77	23.9481	1528.77	7.44019	1528.77	74.1946	1528.77	0.0709482	1528.77	36.2235	1528.77	8.13638	1528.77	0.000145782	1528.77	406.975		1528.83	1.28091	1528.83	17.667	1528.83	0.841049
	821.187	0		821.218	6.42643		1528.85	12.4004	1528.85	13.1115	1528.85	23.701	1528.85	17.4677	1528.85	106.801	1528.85	31.329	1528.85	11.2261	1528.85	38.584	1528.85	53.7426	1528.85	3.81303	1528.85	38.8688	1528.85	6.77734	1528.85	55.0608	1528.85	0.214032	1528.85	14.4081	1528.85	5.73326	1528.85	0	1528.85	382.68		1528.91	2.12295	1528.91	27.812	1528.91	0.58504
	821.245	0		821.275	8.59451		1528.93	7.28415	1528.93	32.447	1528.93	37.8848	1528.93	46.5865	1528.93	96.7089	1528.93	23.4755	1528.93	6.05918	1528.93	28.8285	1528.93	46.0838	1528.93	7.04373	1528.93	53.206	1528.93	8.30974	1528.93	36.5319	1528.93	0.554108	1528.93	9.16068	1528.93	3.66652	1528.93	0	1528.93	357.157		1528.99	3.13588	1528.99	53.1474	1528.99	0.417233
	821.302	0		821.333	10.5079		1529	3.95901	1529	52.2196	1529	52.3121	1529	82.6091	1529	132.579	1529	15.8242	1529	2.9745	1529	19.6099	1529	48.9011	1529	11.9553	1529	65.463	1529	12.0396	1529	19.2897	1529	1.25978	1529	6.36045	1529	2.11454	1529	0	1529	331.737		1529.07	4.15317	1529.07	79.0843	1529.07	0.282867
	821.36	0		821.391	11.8274		1529.08	2.0354	1529.08	71.556	1529.08	66.4852	1529.08	119.618	1529.08	175.154	1529.08	9.13479	1529.08	1.30676	1529.08	11.6915	1529.08	53.0716	1529.08	33.1398	1529.08	48.8262	1529.08	21.9337	1529.08	10.4653	1529.08	2.56449	1529.08	5.9488	1529.08	1.0904	1529.08	0	1529.08	307.865		1529.15	4.94588	1529.15	104.421	1529.15	0.177046
	821.418	0		821.448	12.2503		1529.16	1.16378	1529.16	52.9731	1529.16	80.1182	1529.16	156.631	1529.16	219.582	1529.16	7.23572	1529.16	0.503467	1529.16	29.8264	1529.16	57.9078	1529.16	65.6599	1529.16	31.6015	1529.16	33.2817	1529.16	7.22356	1529.16	4.74413	1529.16	7.89048	1529.16	0.495515	1529.16	0	1529.16	289.573		1529.22	5.31318	1529.22	98.1724	1529.22	0.0972409
	821.475	0		821.506	11.7185		1529.24	1.11088	1529.24	33.9536	1529.24	93.0267	1529.24	192.665	1529.24	264.641	1529.24	7.78238	1529.24	0.164603	1529.24	65.036	1529.24	62.6423	1529.24	98.8543	1529.24	14.9536	1529.24	45.5935	1529.24	5.76726	1529.24	8.0561	1529.24	12.2351	1529.24	0.195262	1529.24	0	1529.24	283.033		1529.3	5.14714	1529.3	90.799	1529.3	0.0472
	821.533	0		821.564	10.3325		1529.32	1.77703	1529.32	15.371	1529.32	104.953	1529.32	223.679	1529.32	309.036	1529.32	10.7564	1529.32	0.043997	1529.32	100.899	1529.32	66.5361	1529.32	131.368	1529.32	9.50418	1529.32	58.2241	1529.32	5.89772	1529.32	17.7919	1529.32	19.0602	1529.32	0.0645758	1529.32	0	1529.32	287.934		1529.38	4.50131	1529.38	83.0081	1529.38	0.0189033
	821.591	0		821.622	8.40627		1529.4	3.12838	1529.4	7.37221	1529.4	115.545	1529.4	235.188	1529.4	351.555	1529.4	26.4594	1529.4	0.00864365	1529.4	136.111	1529.4	68.975	1529.4	96.4897	1529.4	5.61779	1529.4	70.4382	1529.4	7.23726	1529.4	44.6192	1529.4	31.3241	1529.4	0.0173324	1529.4	0	1529.4	300.263		1529.46	3.54226	1529.46	75.5199	1529.46	0.00645229
	821.648	0		821.679	6.28455		1529.48	5.06412	1529.48	7.37221	1529.48	94.3181	1529.48	222.459	1529.48	383.974	1529.48	42.6965	1529.48	0.00111617	1529.48	111.475	1529.48	67.7968	1529.48	60.935	1529.48	3.0543	1529.48	81.5174	1529.48	9.29515	1529.48	71.8983	1529.48	44.6829	1529.48	0.00338183	1529.48	6.74255e-05	1529.48	314.271		1529.54	2.50502	1529.54	68.924	1529.54	0.00156061
	821.706	0		821.737	4.31106		1529.56	7.27098	1529.56	15.5945	1529.56	72.5037	1529.56	180.908	1529.56	378.936	1529.56	58.401	1529.56	0	1529.56	85.8964	1529.56	61.7926	1529.56	26.0589	1529.56	1.50909	1529.56	67.728	1529.56	11.5261	1529.56	98.7263	1529.56	57.9048	1529.56	0.00101432	1529.56	0.00102899	1529.56	328.629		1529.62	1.58071	1529.62	63.6006	1529.62	0.00029924
	821.764	0		821.795	2.69375		1529.63	9.14549	1529.63	26.8799	1529.63	51.2787	1529.63	117.526	1529.63	327.327	1529.63	50.0522	1529.63	0	1529.63	60.4033	1529.63	52.0947	1529.63	11.9553	1529.63	0.671594	1529.63	53.3344	1529.63	13.4691	1529.63	83.4129	1529.63	69.8381	1529.63	0.00458195	1529.63	0.00549289	1529.63	342.017		1529.7	0.885704	1529.7	59.5519	1529.7	9.22926e-06
	821.822	0		821.853	1.52621		1529.71	9.83484	1529.71	39.0932	1529.71	31.8478	1529.71	54.143	1529.71	262.691	1529.71	40.8267	1529.71	0	1529.71	35.9723	1529.71	41.2301	1529.71	7.04373	1529.71	0.279628	1529.71	39.5449	1529.71	14.8608	1529.71	67.6491	1529.71	73.2418	1529.71	0.0234866	1529.71	0.0223211	1529.71	353.343		1529.78	0.43431	1529.78	56.5035	1529.78	0
	821.879	0		821.91	0.774232		1529.79	9.14712	1529.79	51.7977	1529.79	32.7517	1529.79	11.5324	1529.79	196.542	1529.79	31.4595	1529.79	0	1529.79	14.4609	1529.79	30.1245	1529.79	3.81303	1529.79	0.156871	1529.79	58.0127	1529.79	15.7403	1529.79	52.3381	1529.79	55.2355	1529.79	0.0884304	1529.79	0.0676684	1529.79	324.99		1529.85	0.184274	1529.85	53.9635	1529.85	0
	821.937	0		821.968	0.348247		1529.87	7.27387	1529.87	64.5021	1529.87	52.0095	1529.87	28.4375	1529.87	130.397	1529.87	22.6502	1529.87	0	1529.87	8.93537	1529.87	19.8457	1529.87	1.87491	1529.87	0.225477	1529.87	97.3524	1529.87	16.4523	1529.87	42.122	1529.87	36.4537	1529.87	0.270722	1529.87	0.17321	1529.87	294.717		1529.93	0.0653648	1529.93	51.4151	1529.93	0
	821.995	0		822.026	0.135693		1529.95	5.06759	1529.95	76.7151	1529.95	94.77	1529.95	106.926	1529.95	65.7706	1529.95	14.9747	1529.95	0	1529.95	5.11904	1529.95	11.2111	1529.95	0.824736	1529.95	0.485014	1529.95	137.601	1529.95	17.5924	1529.95	44.4259	1529.95	18.4374	1529.95	0.698119	1529.95	0.372631	1529.95	263.679		1530.01	0.0188926	1530.01	48.4474	1530.01	0
	822.052	0		822.083	0.0447652		1530.03	3.13315	1530.03	88.0001	1530.03	137.579	1530.03	224.838	1530.03	38.233	1530.03	10.5565	1530.03	0	1530.03	2.69402	1530.03	8.41823	1530.03	0.318591	1530.03	0.98712	1530.03	177.824	1530.03	19.8656	1530.03	58.3184	1530.03	11.792	1530.03	1.56322	1530.03	0.704512	1530.03	233.158		1530.09	0.00394982	1530.09	44.854	1530.09	0
	822.11	0		822.141	0.0118801		1530.11	1.78514	1530.11	76.0966	1530.11	161.467	1530.11	342.75	1530.11	94.8237	1530.11	7.60104	1530.11	0	1530.11	1.28784	1530.11	8.41823	1530.11	0.10454	1530.11	1.77591	1530.11	217.102	1530.11	35.0644	1530.11	84.1954	1530.11	7.56707	1530.11	3.09229	1530.11	1.16913	1530.11	204.405		1530.17	0.00055337	1530.17	40.678	1530.17	0
	822.168	0		822.199	0.00233421		1530.19	1.12732	1530.19	63.4126	1530.19	180.525	1530.19	394.919	1530.19	174.589	1530.19	5.88025	1530.19	0	1530.19	0.549981	1530.19	11.2111	1530.19	0.0280377	1530.19	2.8383	1530.19	236.637	1530.19	83.0841	1530.19	115.664	1530.19	5.56533	1530.19	5.48346	1530.19	1.73915	1530.19	179.012		1530.25	0	1530.25	36.1885	1530.25	0
	822.226	0		822.257	0.000283394		1530.26	1.196	1530.26	50.5025	1530.26	195.022	1530.26	366.646	1530.26	256.389	1530.26	5.05829	1530.26	0	1530.26	0.205672	1530.26	17.8367	1530.26	0.00552239	1530.26	4.05324	1530.26	228.453	1530.26	172.898	1530.26	148.153	1530.26	5.58154	1530.26	8.80704	1530.26	2.31681	1530.26	169.43		1530.33	0	1530.33	31.7926	1530.33	0
	822.283	0		822.314	0		1530.34	2.09314	1530.34	37.9266	1530.34	204.69	1530.34	300.912	1530.34	339.112	1530.34	4.76378	1530.34	0	1530.34	0.0657888	1530.34	45.7658	1530.34	0.000710411	1530.34	5.19749	1530.34	184.155	1530.34	264.07	1530.34	181.236	1530.34	7.20403	1530.34	12.9212	1530.34	2.79472	1530.34	180.329		1530.41	0	1530.41	27.9178	1530.41	0
	822.341	0		822.372	0		1530.42	4.05273	1530.42	26.1981	1530.42	187.501	1530.42	234.15	1530.42	421.46	1530.42	4.65016	1530.42	0	1530.42	0.0218981	1530.42	74.3467	1530.42	0	1530.42	6.00279	1530.42	139.246	1530.42	355.803	1530.42	214.386	1530.42	9.78835	1530.42	17.4228	1530.42	3.04781	1530.42	200.713		1530.48	0	1530.48	24.8953	1530.48	0
	822.399	0		822.43	0.00143575		1530.5	7.4228	1530.5	15.7048	1530.5	158.668	1530.5	167.323	1530.5	502.112	1530.5	4.46869	1530.5	0	1530.5	0.0291016	1530.5	102.278	1530.5	0	1530.5	6.25139	1530.5	94.9365	1530.5	446.914	1530.5	247.062	1530.5	12.4052	1530.5	21.6812	1530.5	3.02299	1530.5	222.637		1530.56	0	1530.56	22.8836	1530.56	0
	822.457	0		822.488	0.0114533		1530.58	12.5892	1530.58	8.13405	1530.58	128.735	1530.58	101.433	1530.58	449.967	1530.58	4.08107	1530.58	0	1530.58	0.0975243	1530.58	83.8232	1530.58	0	1530.58	5.87565	1530.58	68.2667	1530.58	391.225	1530.58	278.785	1530.58	13.9276	1530.58	24.952	1530.58	2.72258	1530.58	244.617		1530.64	0	1530.64	21.8439	1530.64	0
	822.514	0		822.545	0.0592566		1530.66	45.682	1530.66	4.87806	1530.66	98.4394	1530.66	39.8611	1530.66	337.765	1530.66	3.482	1530.66	0	1530.66	0.29746	1530.66	64.3514	1530.66	0	1530.66	4.97736	1530.66	63.7454	1530.66	303.456	1530.66	308.532	1530.66	13.6167	1530.66	21.8798	1530.66	2.24462	1530.66	265.137		1530.72	0	1530.72	21.5709	1530.72	0
	822.572	0		822.603	0.225003		1530.74	78.7748	1530.74	2.70718	1530.74	68.5613	1530.74	48.8189	1530.74	224.574	1530.74	2.7405	1530.74	0	1530.74	0.773724	1530.74	44.8511	1530.74	0	1530.74	3.79577	1530.74	73.6437	1530.74	215.067	1530.74	334.448	1530.74	11.7086	1530.74	17.7492	1530.74	1.72849	1530.74	277.047		1530.8	0.00055337	1530.8	21.7562	1530.8	0
	822.63	0		822.661	0.69624		1530.82	73.648	1530.82	1.37562	1530.82	39.8152	1530.82	72.1972	1530.82	112.373	1530.82	1.97925	1530.82	0	1530.82	1.76722	1530.82	26.3273	1530.82	0	1530.82	2.59565	1530.82	84.8957	1530.82	127.3	1530.82	355.662	1530.82	8.96566	1530.82	13.2651	1530.82	1.36032	1530.82	262.053		1530.88	0.00386599	1530.88	22.0717	1530.88	0.000133293
	822.688	0		822.719	1.81852		1530.89	53.4672	1530.89	0.631361	1530.89	26.8187	1530.89	96.8751	1530.89	30.8446	1530.89	1.29867	1530.89	0	1530.89	3.61295	1530.89	15.3756	1530.89	0	1530.89	1.58483	1530.89	96.8978	1530.89	55.8343	1530.89	255.471	1530.89	6.12733	1530.89	9.08887	1530.89	1.33931	1530.89	236.267		1530.96	0.0185061	1530.96	22.2433	1530.96	0.00113637
	822.745	0		822.776	4.10853		1530.97	32.5687	1530.97	0.257112	1530.97	35.7228	1530.97	122.118	1530.97	17.7833	1530.97	0.770645	1530.97	0	1530.97	6.70743	1530.97	14.2691	1530.97	0	1530.97	0.856998	1530.97	108.836	1530.97	15.6579	1530.97	154.835	1530.97	3.72095	1530.97	5.66133	1530.97	1.91068	1530.97	208.013		1531.04	0.0642555	1531.04	22.1117	1531.04	0.00534402
	822.803	0		822.834	8.16953		1531.05	12.4004	1531.05	0.0906567	1531.05	67.2503	1531.05	147.072	1531.05	17.7833	1531.05	0.407525	1531.05	0	1531.05	11.4269	1531.05	14.5639	1531.05	0	1531.05	0.406104	1531.05	119.845	1531.05	10.4653	1531.05	54.6545	1531.05	1.99253	1531.05	3.18398	1531.05	3.35113	1531.05	178.032		1531.11	0.183514	1531.11	21.6548	1531.11	0.0188295
	822.861	0		822.892	14.4426		1531.13	7.27848	1531.13	0.0267972	1531.13	99.3772	1531.13	170.898	1531.13	37.488	1531.13	0.190556	1531.13	0	1531.13	30.8074	1531.13	15.6164	1531.13	0	1531.13	0.165743	1531.13	110.013	1531.13	27.6569	1531.13	9.45234	1531.13	0.929513	1531.13	1.59667	1531.13	5.98427	1531.13	147.377		1531.19	0.441757	1531.19	20.9786	1531.19	0.0517628
	822.919	0		822.95	22.9299		1531.21	3.93024	1531.21	0.00627294	1531.21	130.927	1531.21	190.58	1531.21	107.124	1531.21	0.076692	1531.21	0	1531.21	50.8729	1531.21	16.7169	1531.21	0	1531.21	0.0572959	1531.21	93.0547	1531.21	78.9104	1531.21	12.3478	1531.21	0.371397	1531.21	0.707542	1531.21	10.0947	1531.21	117.223		1531.27	0.932073	1531.27	20.259	1531.27	0.11995
	822.976	0		823.007	32.8749		1531.29	1.92926	1531.29	0.00106263	1531.29	104.116	1531.29	193.244	1531.29	177.762	1531.29	0.0260967	1531.29	0	1531.29	70.3191	1531.29	17.2243	1531.29	0	1531.29	0.0196019	1531.29	75.1871	1531.29	130.272	1531.29	22.2142	1531.29	0.123892	1531.29	0.271634	1531.29	15.8749	1531.29	88.6424		1531.35	1.75138	1531.35	19.6645	1531.35	0.235967
	823.034	0.000604123		823.065	42.7528		1531.37	0.8481	1531.37	9.79698e-05	1531.37	76.4908	1531.37	171.731	1531.37	247.421	1531.37	0.00706445	1531.37	0	1531.37	64.4461	1531.37	16.7272	1531.37	0	1531.37	0.0224906	1531.37	57.3447	1531.37	180.566	1531.37	32.7523	1531.37	0.0331829	1531.37	0.0884304	1531.37	23.288	1531.37	62.4281		1531.43	2.99275	1531.43	19.2701	1531.43	0.407072
	823.092	0.00566509		823.123	50.4415		1531.45	0.32729	1531.45	0	1531.45	48.9936	1531.45	138.144	1531.45	238.313	1531.45	0.00142137	1531.45	0	1531.45	54.3362	1531.45	15.1267	1531.45	0	1531.45	0.0680856	1531.45	40.447	1531.45	218.638	1531.45	43.2901	1531.45	0.00648733	1531.45	0.0234866	1531.45	32.0428	1531.45	41.3804		1531.51	4.71637	1531.51	19.0157	1531.51	0.616803
	823.15	0.0298789		823.181	51.8695		1531.52	0.107284	1531.52	0	1531.52	22.4926	1531.52	103.539	1531.52	198.482	1531.52	0.000169125	1531.52	0	1531.52	43.0893	1531.52	12.6488	1531.52	0	1531.52	0.195359	1531.52	37.3817	1531.52	245.011	1531.52	53.2257	1531.52	0.000828826	1531.52	0.00458195	1531.52	41.5533	1531.52	26.607		1531.59	6.96976	1531.59	18.7162	1531.59	0.83403
	823.207	0.116833		823.239	49.2881		1531.6	0.0287694	1531.6	0	1531.6	10.4655	1531.6	68.8848	1531.6	156.637	1531.6	0	1531.6	0	1531.6	31.6104	1531.6	9.72737	1531.6	0	1531.6	0.474799	1531.6	37.9443	1531.6	259.122	1531.6	62.1173	1531.6	0	1531.6	0.000583476	1531.6	51.0487	1531.6	18.1278		1531.67	9.79723	1531.67	18.1467	1531.67	1.00597
	823.265	0.36248		823.296	43.5466		1531.68	0.00567183	1531.68	0	1531.68	6.15535	1531.68	35.1782	1531.68	113.906	1531.68	0	1531.68	0	1531.68	20.8114	1531.68	6.84587	1531.68	0	1531.68	1.00869	1531.68	39.487	1531.68	256.366	1531.68	68.9396	1531.68	0	1531.68	0	1531.68	59.6724	1531.68	15.1181		1531.75	13.2927	1531.75	17.1533	1531.75	1.09035
	823.323	0.950605		823.354	35.8399		1531.76	0.000733199	1531.76	0	1531.76	3.32011	1531.76	11.5324	1531.76	71.585	1531.76	0	1531.76	0	1531.76	11.4269	1531.76	4.38596	1531.76	0	1531.76	1.89579	1531.76	41.1792	1531.76	179.755	1531.76	72.7875	1531.76	0	1531.76	0	1531.76	66.6519	1531.76	18.009		1531.82	17.6132	1531.82	15.7589	1531.82	1.06013
	823.381	2.15435		823.412	27.4479		1531.84	0.000733199	1531.84	0	1531.84	1.62505	1531.84	7.99026	1531.84	30.9814	1531.84	0	1531.84	0	1531.84	6.97897	1531.84	2.53804	1531.84	0	1531.84	3.20239	1531.84	42.2337	1531.84	103.143	1531.84	57.4572	1531.84	0.000491512	1531.84	0	1531.84	53.3331	1531.84	26.4218		1531.9	22.9782	1531.9	14.1987	1531.9	0.925767
	823.438	4.33326		823.47	19.5172		1531.92	0.00567183	1531.92	0	1531.92	0.710878	1531.92	6.80713	1531.92	17.7833	1531.92	0	1531.92	0	1531.92	4.37456	1531.92	1.31554	1531.92	0	1531.92	4.89707	1531.92	42.0065	1531.92	79.2517	1531.92	41.6761	1531.92	0.00383367	1531.92	0	1531.92	39.2264	1531.92	37.4705		1531.98	29.6115	1531.98	12.8618	1531.98	0.724011
	823.496	7.83357		823.527	12.8272		1532	0.0287694	1532	0	1532	0.272744	1532	7.99026	1532	13.0133	1532	0	1532	0	1532	3.4796	1532	0.601424	1532	0	1532	6.83233	1532	38.3043	1532	64.5926	1532	26.3473	1532	0.0187152	1532	0	1532	25.7194	1532	50.6146		1532.06	39.4342	1532.06	12.1673	1532.06	0.504305
	823.554	12.926		823.585	7.76069		1532.08	0.107284	1532.08	1.85694e-05	1532.08	0.0893819	1532.08	11.5324	1532.08	12.2675	1532.08	0	1532.08	0	1532.08	4.13902	1532.08	0.23889	1532.08	0	1532.08	8.73195	1532.08	33.1829	1532.08	58.698	1532.08	26.4477	1532.08	0.0670258	1532.08	0	1532.08	13.8514	1532.08	65.0396		1532.14	56.2036	1532.14	12.3915	1532.14	0.311649
	823.612	19.664		823.643	4.31058		1532.15	0.32729	1532.15	0.000546922	1532.15	0.0282142	1532.15	36.103	1532.15	15.5784	1532.15	0	1532.15	0	1532.15	6.18679	1532.15	0.0796566	1532.15	0	1532.15	10.261	1532.15	27.1519	1532.15	61.7124	1532.15	39.9669	1532.15	0.192536	1532.15	0	1532.15	8.15826	1532.15	79.9021		1532.22	72.9729	1532.22	13.5827	1532.22	0.167999
	823.67	27.9079		823.701	2.26289		1532.23	0.8481	1532.23	0.00381592	1532.23	0.0282142	1532.23	80.2719	1532.23	22.9194	1532.23	0	1532.23	0	1532.23	9.35147	1532.23	0.0222803	1532.23	0	1532.23	11.1042	1532.23	20.8651	1532.23	72.4132	1532.23	54.9787	1532.23	0.46395	1532.23	0	1532.23	4.40596	1532.23	94.4947		1532.3	49.3316	1532.3	15.5278	1532.3	0.0786818
	823.727	37.3166		823.759	1.33252		1532.31	1.92926	1532.31	0.0179771	1532.31	0.0893819	1532.31	125.079	1532.31	44.0247	1532.31	0	1532.31	0	1532.31	13.1614	1532.31	0.00926684	1532.31	0.000353408	1532.31	11.0812	1532.31	15.043	1532.31	84.4067	1532.31	70.6948	1532.31	0.961241	1532.31	0	1532.31	2.1577	1532.31	108.28		1532.38	25.6902	1532.38	17.8671	1532.38	0.0305941
	823.785	47.5118		823.816	1.32765		1532.39	3.93024	1532.39	0.0633736	1532.39	0.272744	1532.39	169.249	1532.39	66.4367	1532.39	0	1532.39	0	1532.39	16.8919	1532.39	0.0260463	1532.39	0.0030058	1532.39	10.2022	1532.39	10.3841	1532.39	97.015	1532.39	86.4225	1532.39	1.74637	1532.39	0	1532.39	0.943655	1532.39	120.841		1532.45	8.82403	1532.45	20.2174	1532.45	0.00988637
	823.843	58.1331		823.874	2.22026		1532.47	7.27848	1532.47	0.182964	1532.47	0.710878	1532.47	134.597	1532.47	88.5528	1532.47	0	1532.47	0	1532.47	19.644	1532.47	0.0954694	1532.47	0.0161537	1532.47	8.69319	1532.47	7.72448	1532.47	109.427	1532.47	101.533	1532.47	2.81087	1532.47	0	1532.47	0.361867	1532.47	131.776		1532.53	5.21469	1532.53	22.3052	1532.53	0.00226491
	823.901	68.9004		823.932	4.12926		1532.55	12.4004	1532.55	0.447411	1532.55	1.62505	1532.55	99.3164	1532.55	108.943	1532.55	0	1532.55	0	1532.55	18.8631	1532.55	0.292177	1532.55	0.0635652	1532.55	6.93369	1532.55	7.11117	1532.55	120.806	1532.55	115.565	1532.55	4.04772	1532.55	0.000583476	1532.55	0.117721	1532.55	140.646		1532.61	2.83491	1532.61	24.0198	1532.61	0.000384359
	823.959	79.529		823.99	7.28388		1532.63	26.7097	1532.63	0.954704	1532.63	3.32011	1532.63	64.6809	1532.63	107.764	1532.63	0	1532.63	0	1532.63	16.3163	1532.63	0.759254	1532.63	0.202855	1532.63	5.37918	1532.63	8.18628	1532.63	126.481	1532.63	103.06	1532.63	5.23951	1532.63	0.00458195	1532.63	0.0312569	1532.63	147.005		1532.69	1.41151	1532.69	25.4002	1532.69	0
	824.016	89.6231		824.048	11.8673		1532.71	41.7188	1532.71	1.80697	1532.71	6.15535	1532.71	34.76	1532.71	101.785	1532.71	0	1532.71	0	1532.71	12.7566	1532.71	1.73199	1532.71	0.54733	1532.71	4.44422	1532.71	10.7627	1532.71	116.299	1532.71	79.3532	1532.71	6.12499	1532.71	0.0234866	1532.71	0.00609152	1532.71	140.109		1532.77	0.668672	1532.77	26.5917	1532.77	0
	824.074	98.6176		824.105	17.9811		1532.79	55.9797	1532.79	3.07786	1532.79	10.4655	1532.79	15.2712	1532.79	93.8526	1532.79	0	1532.79	0	1532.79	9.02788	1532.79	3.53929	1532.79	1.29043	1532.79	4.41855	1532.79	14.5978	1532.79	91.6325	1532.79	55.1255	1532.79	6.47694	1532.79	0.0884304	1532.79	0.000774716	1532.79	121.578		1532.85	0.398251	1532.85	27.794	1532.85	0
	824.132	105.826		824.163	25.5108		1532.86	42.4599	1532.86	4.76298	1532.86	23.0867	1532.86	10.9556	1532.86	85.0838	1532.86	0	1532.86	0	1532.86	5.77379	1532.86	6.57189	1532.86	2.71443	1532.86	5.38867	1532.86	19.4749	1532.86	65.936	1532.86	31.1538	1532.86	6.20255	1532.86	0.271634	1532.86	0	1532.86	101.552		1532.93	0.502266	1532.93	29.2451	1532.93	0
	824.19	110.672		824.221	34.2047		1532.94	28.2042	1532.94	6.7538	1532.94	41.1581	1532.94	11.5324	1532.94	76.6574	1532.94	0	1532.94	0	1532.94	3.31465	1532.94	11.2111	1532.94	5.17729	1532.94	7.22294	1532.94	25.237	1532.94	40.1297	1532.94	8.0561	1532.94	5.3756	1532.94	0.707555	1532.94	0	1532.94	81.5318		1533.01	1.01174	1533.01	31.2146	1533.01	0.00059517
	824.248	112.955		824.279	43.6579		1533.02	14.6605	1533.02	8.82822	1533.02	59.8134	1533.02	24.3108	1533.02	69.6507	1533.02	0	1533.02	0	1533.02	1.6967	1533.02	19.2667	1533.02	9.06185	1533.02	9.60582	1533.02	31.776	1533.02	15.1982	1533.02	4.74413	1533.02	4.20707	1533.02	1.61497	1533.02	0	1533.02	63.0156		1533.09	2.07256	1533.09	34.0085	1533.09	0.00466612
	824.305	113.112		824.337	53.4727		1533.1	10.5088	1533.1	10.6967	1533.1	77.8757	1533.1	38.9212	1533.1	64.8931	1533.1	0	1533.1	0	1533.1	0.762555	1533.1	36.5624	1533.1	14.7035	1533.1	12.1558	1533.1	38.9483	1533.1	9.59602	1533.1	2.56449	1533.1	2.96445	1533.1	3.2961	1533.1	0	1533.1	48.7059		1533.16	3.92109	1533.16	37.9533	1533.16	0.0238366
	824.363	112.273		824.394	63.2962		1533.18	9.79352	1533.18	12.0611	1533.18	87.4404	1533.18	54.3897	1533.18	62.8721	1533.18	0	1533.18	0	1533.18	0.297161	1533.18	54.4945	1533.18	39.403	1533.18	14.5712	1533.18	46.4609	1533.18	5.64215	1533.18	1.25978	1533.18	1.86822	1533.18	6.10959	1533.18	0	1533.18	41.0313		1533.24	6.82388	1533.24	43.3786	1533.24	0.0894252
	824.421	112.133		824.452	72.921		1533.26	12.4004	1533.26	12.7027	1533.26	85.258	1533.26	69.6811	1533.26	64.9945	1533.26	0	1533.26	0	1533.26	0.0971342	1533.26	71.7619	1533.26	65.0536	1533.26	16.7742	1533.26	53.777	1533.26	3.05759	1533.26	0.554108	1533.26	1.04677	1533.26	10.3907	1533.26	0	1533.26	36.7159		1533.32	11.0158	1533.32	67.3114	1533.32	0.273998
	824.479	114.63		824.51	82.2656		1533.34	76.9936	1533.34	12.528	1533.34	76.835	1533.34	83.8643	1533.34	71.9695	1533.34	0	1533.34	0	1533.34	0.0259171	1533.34	81.9905	1533.34	90.5856	1533.34	18.967	1533.34	60.1489	1533.34	1.50722	1533.34	0.213984	1533.34	0.513706	1533.34	29.9387	1533.34	0	1533.34	35.1759		1533.4	26.0603	1533.4	96.3071	1533.4	0.712924
	824.537	121.574		824.568	91.3355		1533.42	197.723	1533.42	11.6003	1533.42	67.1142	1533.42	83.0022	1533.42	81.5252	1533.42	0	1533.42	0	1533.42	0.00508073	1533.42	75.29	1533.42	114.998	1533.42	21.6086	1533.42	49.1838	1533.42	0.664131	1533.42	0.0701572	1533.42	0.218473	1533.42	52.4905	1533.42	0	1533.42	36.1159		1533.48	61.758	1533.48	128.955	1533.48	1.62844
	824.594	137.841		824.626	100.133		1533.49	320.049	1533.49	10.102	1533.49	56.6848	1533.49	64.8175	1533.49	92.1295	1533.49	0	1533.49	0	1533.49	0.000650476	1533.49	60.7385	1533.49	98.9803	1533.49	25.3146	1533.49	37.2449	1533.49	0.256865	1533.49	0.0187999	1533.49	0.0776282	1533.49	75.905	1533.49	0	1533.49	39.0855		1533.56	122.822	1533.56	164.916	1533.56	3.32453
	824.652	168.864		824.683	108.548		1533.57	443.223	1533.57	8.29057	1533.57	46.2571	1533.57	45.9108	1533.57	101.802	1533.57	0	1533.57	0	1533.57	0	1533.57	45.1624	1533.57	81.9119	1533.57	43.6731	1533.57	25.2393	1533.57	0.0842729	1533.57	0.00369801	1533.57	0.0229529	1533.57	99.2612	1533.57	0	1533.57	43.5762		1533.64	197.332	1533.64	204.159	1533.64	6.16008
	824.71	204.825		824.741	116.321		1533.65	566.283	1533.65	6.42012	1533.65	36.5414	1533.65	27.5565	1533.65	74.123	1533.65	0	1533.65	0	1533.65	0	1533.65	29.547	1533.65	64.8223	1533.65	78.9741	1533.65	14.1135	1533.65	0.022705	1533.65	0.000476511	1533.65	0.00785217	1533.65	121.672	1533.65	0	1533.65	49.0987		1533.72	272.334	1533.72	247.131	1533.72	10.4726
	824.768	244.227		824.799	123.034		1533.73	688.202	1533.73	4.70004	1533.73	28.1253	1533.73	11.5324	1533.73	45.4566	1533.73	0	1533.73	0	1533.73	0	1533.73	14.9003	1533.73	48.7526	1533.73	130.379	1533.73	8.84425	1533.73	0.00448493	1533.73	0	1533.73	0.0177178	1533.73	106.425	1533.73	0	1533.73	55.2576		1533.79	346.846	1533.79	295.33	1533.79	24.9836
	824.826	285.133		824.857	128.254		1533.81	755.862	1533.81	3.25605	1533.81	27.6611	1533.81	9.4292	1533.81	17.7833	1533.81	0	1533.81	0	1533.81	0	1533.81	13.2687	1533.81	69.3942	1533.81	199.885	1533.81	5.15932	1533.81	0.000593422	1533.81	0	1533.81	0.0684089	1533.81	89.6838	1533.81	0	1533.81	61.8085		1533.87	407.952	1533.87	370.463	1533.87	46.8342
	824.883	325.483		824.915	131.689		1533.89	628.671	1533.89	2.14649	1533.89	42.1609	1533.89	11.5324	1533.89	14.4229	1533.89	0	1533.89	0	1533.89	0	1533.89	39.9331	1533.89	90.7115	1533.89	271.566	1533.89	2.77362	1533.89	0	1533.89	0	1533.89	0.222095	1533.89	71.9723	1533.89	0.000307051	1533.89	68.7047		1533.95	468.566	1533.95	446.392	1533.95	73.2528
	824.941	363.44		824.973	133.414		1533.97	481.584	1533.97	1.37598	1533.97	74.6668	1533.97	28.6294	1533.97	17.7833	1533.97	0	1533.97	0	1533.97	0	1533.97	85.6537	1533.97	111.35	1533.97	344.109	1533.97	1.35634	1533.97	0	1533.97	0	1533.97	0.608974	1533.97	54.1005	1533.97	0.00236936	1533.97	76.0853		1534.03	529.671	1534.03	522.169	1534.03	104.59
	824.999	397.666		825.03	133.964		1534.05	334.496	1534.05	0.947204	1534.05	132.521	1534.05	103.164	1534.05	50.0492	1534.05	0	1534.05	0	1534.05	0	1534.05	147.249	1534.05	110.27	1534.05	416.624	1534.05	0.592987	1534.05	0.00057752	1534.05	0	1534.05	1.45645	1534.05	36.8527	1534.05	0.0112188	1534.05	84.2079		1534.11	640.147	1534.11	596.933	1534.11	142.019
	825.057	427.438		825.088	134.353		1534.13	221.571	1534.13	0.884078	1534.13	191.305	1534.13	178.766	1534.13	116.67	1534.13	0	1534.13	0	1534.13	0	1534.13	221.898	1534.13	110.242	1534.13	488.242	1534.13	0.227685	1534.13	0.00434442	1534.13	0	1534.13	3.101	1534.13	20.8617	1534.13	0.0389102	1534.13	93.3017		1534.19	750.622	1534.19	615.212	1534.19	187.133
	825.115	452.593		825.146	135.889		1534.2	145.171	1534.2	1.27181	1534.2	250.121	1534.2	254.486	1534.2	185.288	1534.2	0	1534.2	0	1534.2	0	1534.2	313.115	1534.2	179.268	1534.2	545.312	1534.2	0.0741961	1534.2	0.021269	1534.2	0	1534.2	5.97297	1534.2	10.7496	1534.2	0.107702	1534.2	103.408		1534.27	554.13	1534.27	598.152	1534.27	233.35
	825.173	473.339		825.204	139.939		1534.28	95.9252	1534.28	2.25013	1534.28	308.056	1534.28	329.307	1534.28	254.768	1534.28	0	1534.28	0	1534.28	0	1534.28	416.422	1534.28	248.962	1534.28	375.188	1534.28	0.0204283	1534.28	0.0753785	1534.28	0	1534.28	10.5279	1534.28	9.04475	1534.28	0.249372	1534.28	114.243		1534.35	357.638	1534.35	546.074	1534.35	279.933
	825.23	490.02		825.262	147.646		1534.36	70.5071	1534.36	4.01364	1534.36	317.029	1534.36	366.481	1534.36	323.813	1534.36	0	1534.36	0	1534.36	0	1534.36	520.383	1534.36	317.971	1534.36	250.661	1534.36	0.00824336	1534.36	0.21557	1534.36	0	1534.36	17.133	1534.36	11.2722	1534.36	0.494902	1534.36	125.162		1534.43	163.87	1534.43	471.171	1534.43	326.103
	825.288	502.909		825.32	163.906		1534.44	70.1481	1534.44	6.76693	1534.44	245.011	1534.44	341.187	1534.44	391.126	1534.44	0	1534.44	0	1534.44	0	1534.44	623.696	1534.44	288.6	1534.44	157.007	1534.44	0.0227808	1534.44	0.512981	1534.44	0	1534.44	26.6472	1534.44	21.9029	1534.44	0.858378	1534.44	135.234		1534.5	149.953	1534.5	395.419	1534.5	371.141
	825.346	512.117		825.378	183.236		1534.52	105.96	1534.52	10.6895	1534.52	172.395	1534.52	247.869	1534.52	453.724	1534.52	0	1534.52	0	1534.52	0	1534.52	495.443	1534.52	257.681	1534.52	93.9137	1534.52	0.0839733	1534.52	1.04605	1534.52	0	1534.52	36.1614	1534.52	39.9945	1534.52	1.3151	1534.52	143.418		1534.58	150.519	1534.58	319.746	1534.58	356.013
	825.404	517.622		825.435	203.892		1534.6	189.294	1534.6	22.2748	1534.6	100.358	1534.6	153.911	1534.6	428.591	1534.6	0	1534.6	0	1534.6	0	1534.6	367.19	1534.6	225.899	1534.6	101.759	1534.6	0.258629	1534.6	1.85487	1534.6	0	1534.6	37.8888	1534.6	82.907	1534.6	1.79528	1534.6	121.51		1534.66	156.4	1534.66	245.032	1534.66	300.562
	825.462	519.445		825.493	223.872		1534.68	273.358	1534.68	37.1247	1534.68	34.5752	1534.68	60.5891	1534.68	349.942	1534.68	0	1534.68	0	1534.68	0	1534.68	273.757	1534.68	194.167	1534.68	124.001	1534.68	0.67561	1534.68	2.89288	1534.68	0	1534.68	33.0237	1534.68	126.407	1534.68	2.19543	1534.68	98.115		1534.74	164.852	1534.74	263.148	1534.74	244.52
	825.52	517.837		825.551	241.183		1534.76	356.705	1534.76	55.1969	1534.76	10.4655	1534.76	11.5324	1534.76	270.312	1534.76	0	1534.76	0	1534.76	0.000364787	1534.76	195.008	1534.76	163.483	1534.76	158.568	1534.76	1.54646	1534.76	4.00167	1534.76	0	1534.76	26.6985	1534.76	169.322	1534.76	2.41256	1534.76	74.6544		1534.82	174.312	1534.82	297.742	1534.82	189.069
	825.577	513.417		825.609	234.624		1534.84	433.216	1534.84	77.2623	1534.84	8.59619	1534.84	16.365	1534.84	191.683	1534.84	0	1534.84	0	1534.84	0.00301977	1534.84	129.772	1534.84	134.756	1534.84	194.82	1534.84	3.16514	1534.84	4.93476	1534.84	0	1534.84	19.879	1534.84	130.078	1534.84	2.39201	1534.84	52.4194		1534.9	184.247	1534.9	348.671	1534.9	137.034
	825.635	507.115		825.667	223.297		1534.91	342.097	1534.91	105.232	1534.91	10.4655	1534.91	34.225	1534.91	124.006	1534.91	0	1534.91	0	1534.91	0.01525	1534.91	79.307	1534.91	114.5	1534.91	231.948	1534.91	5.89428	1534.91	5.45805	1534.91	0	1534.91	13.5859	1534.91	90.2496	1534.91	2.15314	1534.91	32.3885		1534.98	194.057	1534.98	414.976	1534.98	103.999
	825.693	499.936		825.725	209.514		1534.99	245.167	1534.99	133.202	1534.99	19.4732	1534.99	53.3444	1534.99	78.8704	1534.99	0	1534.99	0	1534.99	0.0564336	1534.99	83.9223	1534.99	104.745	1534.99	269.072	1534.99	10.0963	1534.99	5.43866	1534.99	0	1534.99	8.61983	1534.99	51.0083	1534.99	1.81477	1534.99	18.2453		1535.06	203.181	1535.06	482.325	1535.06	86.8737
	825.751	492.58		825.783	195.403		1535.07	148.237	1535.07	108.317	1535.07	45.3603	1535.07	72.9625	1535.07	56.1821	1535.07	0	1535.07	0	1535.07	0.167083	1535.07	131.922	1535.07	107.522	1535.07	305.312	1535.07	16.769	1535.07	4.93502	1535.07	0	1535.07	5.45591	1535.07	22.1039	1535.07	1.57422	1535.07	11.5385		1535.14	211.171	1535.14	549.874	1535.14	87.9392
	825.809	485.157		825.84	182.97		1535.15	108.613	1535.15	82.7789	1535.15	71.8365	1535.15	92.2278	1535.15	83.2604	1535.15	0	1535.15	0	1535.15	0.414564	1535.15	180.889	1535.15	137.468	1535.15	249.895	1535.15	24.0933	1535.15	4.14982	1535.15	0	1535.15	4.25708	1535.15	12.0808	1535.15	1.71601	1535.15	7.61422		1535.21	214.782	1535.21	616.66	1535.21	159.143
	825.867	477.133		825.898	173.828		1535.23	76.1466	1535.23	57.2605	1535.23	97.7252	1535.23	110.324	1535.23	111.923	1535.23	0	1535.23	0	1535.23	0.883678	1535.23	229.814	1535.23	194.37	1535.23	193.892	1535.23	30.8609	1535.23	3.3666	1535.23	0	1535.23	5.05617	1535.23	8.05931	1535.23	2.58988	1535.23	6.21283		1535.29	173.716	1535.29	674.742	1535.29	264.418
	825.925	467.687		825.956	174.203		1535.31	50.2944	1535.31	32.4221	1535.31	81.783	1535.31	125.195	1535.31	140.683	1535.31	0	1535.31	0	1535.31	1.64902	1535.31	277.713	1535.31	252.598	1535.31	138.469	1535.31	24.1446	1535.31	2.79862	1535.31	0	1535.31	7.91512	1535.31	5.53951	1535.31	4.61606	1535.31	6.94153		1535.37	132.158	1535.37	629.455	1535.37	369.693
	825.982	456.279		826.014	177.976		1535.39	31.0545	1535.39	15.6241	1535.39	64.6081	1535.39	130.668	1535.39	167.995	1535.39	0	1535.39	0	1535.39	2.72252	1535.39	308.361	1535.39	311.356	1535.39	88.8563	1535.39	16.8203	1535.39	2.53922	1535.39	0	1535.39	12.9473	1535.39	4.17762	1535.39	8.23791	1535.39	9.31614		1535.45	91.0909	1535.45	514.64	1535.45	342.129
	826.04	443.21		826.072	183.694		1535.47	18.8741	1535.47	7.37221	1535.47	46.8536	1535.47	124.029	1535.47	189.801	1535.47	0	1535.47	0	1535.47	4.01247	1535.47	311.794	1535.47	369.761	1535.47	57.5971	1535.47	10.0963	1535.47	2.52042	1535.47	0	1535.47	20.2771	1535.47	3.55801	1535.47	13.8514	1535.47	12.7514		1535.53	52.5463	1535.53	391.106	1535.53	313.351
	826.098	429.774		826.13	189.597		1535.55	50.7394	1535.55	6.3178	1535.55	29.3008	1535.55	96.0932	1535.55	174.31	1535.55	0	1535.55	0	1535.55	5.30721	1535.55	252.728	1535.55	426.948	1535.55	34.1276	1535.55	5.89428	1535.55	2.5986	1535.55	0	1535.55	49.2904	1535.55	3.28342	1535.55	25.109	1535.55	16.5644		1535.61	39.8344	1535.61	267.572	1535.61	283.95
	826.156	418.016		826.188	193.876		1535.62	179.185	1535.62	8.10459	1535.62	12.7469	1535.62	67.3521	1535.62	147.339	1535.62	0.000496883	1535.62	0	1535.62	6.33285	1535.62	177.001	1535.62	475.958	1535.62	18.1639	1535.62	3.16514	1535.62	2.60843	1535.62	0	1535.62	80.2115	1535.62	3.05993	1535.62	37.1338	1535.62	20.0143		1535.69	50.7417	1535.69	353.938	1535.69	254.507
	826.214	410.152		826.245	194.944		1535.7	307.63	1535.7	15.8965	1535.7	8.0373	1535.7	38.8615	1535.7	118.601	1535.7	0.00390305	1535.7	0.00111617	1535.7	6.85383	1535.7	101.273	1535.7	375.369	1535.7	9.80588	1535.7	1.54646	1535.7	2.46724	1535.7	0	1535.7	112.413	1535.7	2.72498	1535.7	48.3786	1535.7	22.4186		1535.77	87.2001	1535.77	370.984	1535.77	225.497
	826.272	420.766		826.303	188.908		1535.78	274.355	1535.78	27.6769	1535.78	4.99809	1535.78	11.5324	1535.78	89.3738	1535.78	0.020072	1535.78	0.00864365	1535.78	6.8007	1535.78	32.4504	1535.78	274.104	1535.78	9.60847	1535.78	0.67561	1535.78	2.18735	1535.78	0	1535.78	145.006	1535.78	2.2521	1535.78	33.3582	1535.78	23.2921		1535.85	225.456	1535.85	348.569	1535.85	197.246
	826.33	437.855		826.361	172.389		1535.86	233.607	1535.86	43.2661	1535.86	3.46057	1535.86	11.5324	1535.86	60.9532	1535.86	0.0757966	1535.86	0.043997	1535.86	6.3427	1535.86	11.2111	1535.86	173.518	1535.86	30.7731	1535.86	0.258629	1535.86	1.90844	1535.86	0	1535.86	176.997	1535.86	1.70321	1535.86	18.3379	1535.86	22.4651		1535.92	363.711	1535.92	325.554	1535.92	169.951
	826.388	460.4		826.419	152.956		1535.94	190.162	1535.94	62.8211	1535.94	3.17224	1535.94	18.9444	1535.94	34.4947	1535.94	0.233876	1535.94	0.164603	1535.94	5.88915	1535.94	11.2111	1535.94	111.465	1535.94	88.5147	1535.94	0.0839733	1535.94	1.85538	1535.94	0	1535.94	207.472	1535.94	1.18329	1535.94	11.4528	1535.94	20.1346		1536	329.184	1536	303.139	1536	143.748
	826.445	487.511		826.477	132.45		1536.02	145.406	1536.02	86.4738	1536.02	3.83029	1536.02	31.87	1536.02	37.0363	1536.02	0.611877	1536.02	0.503467	1536.02	5.99659	1536.02	17.1129	1536.02	109.599	1536.02	205.918	1536.02	0.0222642	1536.02	2.33399	1536.02	0	1536.02	231.745	1536.02	0.796131	1536.02	6.6331	1536.02	16.7996		1536.08	205.478	1536.08	302.62	1536.08	118.782
	826.503	517.925		826.535	112.833		1536.1	100.252	1536.1	112.247	1536.1	5.09935	1536.1	46.8688	1536.1	70.944	1536.1	1.4026	1536.1	1.30676	1536.1	7.24388	1536.1	47.482	1536.1	150.628	1536.1	323.321	1536.1	0.00433703	1536.1	3.6883	1536.1	0	1536.1	173.927	1536.1	0.63971	1536.1	3.52821	1536.1	13.1716		1536.16	158.166	1536.16	350.595	1536.16	95.2386
	826.561	550.138		826.593	95.7146		1536.18	55.6296	1536.18	138.021	1536.18	6.62469	1536.18	63.9077	1536.18	112.514	1536.18	2.87418	1536.18	2.9745	1536.18	10.0959	1536.18	78.9225	1536.18	236.896	1536.18	350.718	1536.18	0.00055107	1536.18	6.28891	1536.18	0	1536.18	115.338	1536.18	0.807182	1536.18	1.7039	1536.18	9.99366		1536.24	116.21	1536.24	398.571	1536.24	73.3034
	826.619	582.507		826.651	82.0705		1536.26	12.4004	1536.26	107.551	1536.26	8.09274	1536.26	82.9866	1536.26	156.056	1536.26	5.34717	1536.26	6.05918	1536.26	14.8167	1536.26	110.469	1536.26	362.154	1536.26	277.197	1536.26	0.00055107	1536.26	10.4653	1536.26	0	1536.26	57.52	1536.26	1.40376	1536.26	0.735283	1536.26	7.96251		1536.32	79.1447	1536.32	298.788	1536.32	53.9309
	826.677	613.337		826.709	71.9097		1536.33	7.27848	1536.33	76.5206	1536.33	9.31076	1536.33	104.142	1536.33	200.422	1536.33	9.13479	1536.33	11.2261	1536.33	36.1531	1536.33	141.093	1536.33	513.524	1536.33	202.778	1536.33	0.00433703	1536.33	20.7751	1536.33	0	1536.33	14.4081	1536.33	2.51491	1536.33	0.278221	1536.33	7.57826		1536.4	46.741	1536.4	199.006	1536.4	53.5961
	826.735	641.008		826.766	64.5359		1536.41	3.93024	1536.41	45.6407	1536.41	10.2999	1536.41	148.866	1536.41	244.313	1536.41	15.7809	1536.41	19.1199	1536.41	58.5151	1536.41	166.053	1536.41	664.894	1536.41	128.334	1536.41	0.0222642	1536.41	70.3887	1536.41	0	1536.41	11.7768	1536.41	4.17471	1536.41	0.0892551	1536.41	9.13638		1536.48	19.5303	1536.48	129.104	1536.48	67.0329
	826.793	664.144		826.824	58.8338		1536.49	1.92926	1536.49	15.5326	1536.49	11.3212	1536.49	193.589	1536.49	286.449	1536.49	31.8574	1536.49	70.988	1536.49	80.9101	1536.49	154.579	1536.49	541.411	1536.49	54.752	1536.49	0.0839733	1536.49	126.414	1536.49	0	1536.49	14.4081	1536.49	6.28804	1536.49	0.0234471	1536.49	12.6188		1536.56	8.82403	1536.56	109.701	1536.56	81.4306
	826.851	681.814		826.882	53.7761		1536.57	0.8481	1536.57	7.37221	1536.57	12.8303	1536.57	153.82	1536.57	324.184	1536.57	47.9339	1536.57	154.442	1536.57	102.326	1536.57	121.277	1536.57	417.928	1536.57	9.60847	1536.57	0.258629	1536.57	183.06	1536.57	0	1536.57	25.4598	1536.57	8.62069	1536.57	0.00452192	1536.57	17.7129		1536.64	8.82403	1536.64	95.4035	1536.64	95.9031
	826.909	672.418		826.94	48.7944		1536.65	0.32729	1536.65	4.63101	1536.65	15.3432	1536.65	113.415	1536.65	293.303	1536.65	52.6519	1536.65	237.897	1536.65	75.903	1536.65	86.9239	1536.65	375.724	1536.65	6.7218	1536.65	0.67561	1536.65	239.086	1536.65	0	1536.65	45.9297	1536.65	10.8025	1536.65	0.000576936	1536.65	23.7664		1536.71	14.9479	1536.71	84.1076	1536.71	109.521
	826.966	658.53		826.998	43.9419		1536.73	0.107284	1536.73	3.1474	1536.73	19.229	1536.73	73.6469	1536.73	202.368	1536.73	47.7674	1536.73	156.409	1536.73	48.8287	1536.73	52.4951	1536.73	333.52	1536.73	5.76422	1536.73	1.54646	1536.73	153.861	1536.73	0	1536.73	72.8227	1536.73	12.4345	1536.73	0	1536.73	29.8836		1536.79	44.116	1536.79	75.1656	1536.79	109.324
	827.024	641.838		827.056	39.9089		1536.81	0.0287694	1536.81	2.87269	1536.81	24.5064	1536.81	108.978	1536.81	111.433	1536.81	42.1029	1536.81	74.9221	1536.81	22.4077	1536.81	19.009	1536.81	131.602	1536.81	6.7218	1536.81	3.16514	1536.81	68.6352	1536.81	0	1536.81	101.505	1536.81	13.1871	1536.81	0	1536.81	35.0189		1536.87	73.7763	1536.87	68.5937	1536.87	88.6204
	827.082	624.089		827.114	37.765		1536.89	0.00640503	1536.89	3.78544	1536.89	30.8019	1536.89	150.099	1536.89	24.162	1536.89	36.4908	1536.89	19.1199	1536.89	11.4269	1536.89	11.2111	1536.89	145.913	1536.89	9.60847	1536.89	5.89428	1536.89	27.8287	1536.89	0	1536.89	131.207	1536.89	12.9147	1536.89	0	1536.89	38.1592		1536.95	102.946	1536.95	64.3686	1536.95	66.9425
	827.14	606.842		827.172	38.6669		1536.97	0.00640503	1536.97	5.86758	1536.97	37.4376	1536.97	192.311	1536.97	17.7833	1536.97	31.7329	1536.97	15.5764	1536.97	8.61095	1536.97	8.22431	1536.97	166.771	1536.97	14.9673	1536.97	10.0963	1536.97	10.4653	1536.97	0	1536.97	160.929	1536.97	11.6897	1536.97	0	1536.97	38.5593		1537.03	106.782	1537.03	62.8707	1537.03	45.1713
	827.198	591.357		827.23	43.5048		1537.04	0.0287694	1537.04	9.02805	1537.04	43.6326	1537.04	234.748	1537.04	41.5658	1537.04	31.9519	1537.04	19.1199	1537.04	8.6506	1537.04	7.71266	1537.04	166.584	1537.04	30.2215	1537.04	20.1787	1537.04	6.12203	1537.04	0	1537.04	189.648	1537.04	9.77423	1537.04	0	1537.04	36.4967		1537.11	92.2575	1537.11	65.8963	1537.11	24.2419
	827.256	578.633		827.288	54.0688		1537.12	0.107284	1537.12	12.971	1537.12	48.6813	1537.12	276.558	1537.12	83.0893	1537.12	41.6387	1537.12	58.1761	1537.12	11.5446	1537.12	9.66951	1537.12	163.004	1537.12	46.0492	1537.12	41.1679	1537.12	3.2953	1537.12	0	1537.12	216.596	1537.12	7.53784	1537.12	0	1537.12	32.7655		1537.19	76.6516	1537.19	72.1417	1537.19	10.4726
	827.314	569.526		827.346	67.9829		1537.2	0.32729	1537.2	17.1606	1537.2	50.9991	1537.2	317.027	1537.2	126.073	1537.2	62.5345	1537.2	249.359	1537.2	38.4022	1537.2	14.1048	1537.2	157.545	1537.2	61.2858	1537.2	62.7234	1537.2	1.61468	1537.2	0	1537.2	176.935	1537.2	5.34125	1537.2	0	1537.2	28.4527		1537.27	60.4841	1537.27	79.3492	1537.27	10.1186
	827.372	564.844		827.403	83.7619		1537.28	0.8481	1537.28	20.8632	1537.28	47.1716	1537.28	346.158	1537.28	168.977	1537.28	111.798	1537.28	526.61	1537.28	66.671	1537.28	25.7003	1537.28	150.5	1537.28	46.3729	1537.28	83.637	1537.28	0.707827	1537.28	0	1537.28	136.034	1537.28	3.46242	1537.28	0	1537.28	24.7745		1537.35	44.413	1537.35	86.639	1537.35	14.2337
	827.43	565.335		827.461	99.6417		1537.36	1.92926	1537.36	20.503	1537.36	41.8743	1537.36	305.55	1537.36	210.308	1537.36	161.598	1537.36	904.08	1537.36	95.6532	1537.36	37.2958	1537.36	142.356	1537.36	30.8666	1537.36	67.8563	1537.36	0.272052	1537.36	0	1537.36	95.0639	1537.36	2.03635	1537.36	0	1537.36	22.7276		1537.42	29.1358	1537.42	93.0829	1537.42	20.712
	827.488	571.535		827.519	113.831		1537.44	3.93024	1537.44	16.3067	1537.44	35.6107	1537.44	261.474	1537.44	244.982	1537.44	210.866	1537.44	1281.55	1537.44	124.481	1537.44	28.8236	1537.44	133.739	1537.44	15.9318	1537.44	51.0766	1537.44	0.0887032	1537.44	0	1537.44	55.236	1537.44	1.078	1537.44	0	1537.44	22.9198		1537.5	16.192	1537.5	82.7186	1537.5	27.1902
	827.546	585.29		827.577	124.771		1537.52	7.27848	1537.52	11.6683	1537.52	29.1318	1537.52	216.14	1537.52	260.013	1537.52	254.454	1537.52	1524.68	1537.52	152.243	1537.52	19.695	1537.52	125.35	1537.52	9.60847	1537.52	34.1947	1537.52	0.0236357	1537.52	0	1537.52	40.8275	1537.52	0.505366	1537.52	0	1537.52	25.4491		1537.58	12.629	1537.58	71.3015	1537.58	23.6566
	827.603	603.938		827.635	131.176		1537.6	12.4004	1537.6	7.46127	1537.6	23.2196	1537.6	170.308	1537.6	253.959	1537.6	244.72	1537.6	1240.23	1537.6	177.096	1537.6	11.2111	1537.6	117.881	1537.6	6.21766	1537.6	18.1675	1537.6	0.00462841	1537.6	0	1537.6	32.1598	1537.6	0.206989	1537.6	0	1537.6	29.9529		1537.66	21.6223	1537.66	59.5842	1537.66	19.0564
	827.661	625.827		827.693	130.609		1537.68	22.6737	1537.68	6.05517	1537.68	18.5315	1537.68	124.83	1537.68	223.601	1537.68	187.149	1537.68	907.935	1537.68	177.717	1537.68	6.57189	1537.68	111.931	1537.68	4.53523	1537.68	10.0963	1537.68	0.000593422	1537.68	0	1537.68	25.316	1537.68	0.0714081	1537.68	0	1537.68	35.715		1537.74	31.7068	1537.74	48.3045	1537.74	14.1427
	827.719	648.733		827.751	125.994		1537.75	55.6162	1537.75	7.37221	1537.75	18.7688	1537.75	80.5216	1537.75	174.134	1537.75	128.68	1537.75	574.536	1537.75	144.362	1537.75	3.53929	1537.75	109.046	1537.75	4.52715	1537.75	5.89428	1537.75	0	1537.75	0	1537.75	19.8173	1537.75	0.0202342	1537.75	0	1537.75	41.8499		1537.82	42.3712	1537.82	38.1622	1537.82	9.59101
	827.777	670.136		827.809	118.149		1537.83	88.5588	1537.83	15.1021	1537.83	24.176	1537.83	38.2944	1537.83	123.205	1537.83	70.0938	1537.83	242.24	1537.83	111.007	1537.83	1.73199	1537.83	111.831	1537.83	6.06449	1537.83	3.16514	1537.83	0	1537.83	0	1537.83	15.2876	1537.83	0.00416627	1537.83	0	1537.83	47.4763		1537.9	52.9459	1537.9	32.9372	1537.9	5.91097
	827.835	687.662		827.867	108.249		1537.91	61.1144	1537.91	60.0544	1537.91	31.4673	1537.91	11.5324	1537.91	72.3545	1537.91	12.2434	1537.91	19.1199	1537.91	90.6482	1537.91	0.759254	1537.91	115.754	1537.91	8.86965	1537.91	1.54646	1537.91	0	1537.91	0	1537.91	11.5921	1537.91	0.000583476	1537.91	0	1537.91	51.8598		1537.98	62.7322	1537.98	36.3028	1537.98	3.27554
	827.893	698.713		827.925	97.6307		1537.99	33.6699	1537.99	105.007	1537.99	39.9575	1537.99	8.62319	1537.99	23.0745	1537.99	8.82645	1537.99	15.5764	1537.99	79.3066	1537.99	0.292177	1537.99	119.9	1537.99	12.2595	1537.99	0.67561	1537.99	0	1537.99	0	1537.99	8.86435	1537.99	0	1537.99	0	1537.99	54.538		1538.06	41.9025	1538.06	49.6256	1538.06	1.62662
	827.951	685.154		827.983	87.5816		1538.07	12.4004	1538.07	73.5211	1538.07	49	1538.07	8.62319	1538.07	17.7833	1538.07	9.13479	1538.07	19.1199	1538.07	76.831	1538.07	0.0954694	1538.07	123.386	1538.07	15.2169	1538.07	0.258629	1538.07	0	1538.07	0	1538.07	7.44296	1538.07	0	1538.07	0	1538.07	55.3852		1538.14	21.0727	1538.14	78.5179	1538.14	0.712924
	828.009	657.528		828.041	79.1799		1538.15	7.27848	1538.15	41.6007	1538.15	57.8807	1538.15	11.5324	1538.15	44.7464	1538.15	24.8757	1538.15	109.612	1538.15	83.3716	1538.15	0.0254874	1538.15	125.466	1538.15	13.6111	1538.15	0.0839733	1538.15	0	1538.15	0	1538.15	7.7475	1538.15	0	1538.15	0	1538.15	54.6603		1538.21	8.82403	1538.21	107.41	1538.21	0.273998
	828.067	625.741		828.099	73.1908		1538.23	3.93024	1538.23	10.1192	1538.23	65.9306	1538.23	28.3799	1538.23	93.4582	1538.23	41.4385	1538.23	270.529	1538.23	92.3368	1538.23	0.00499766	1538.23	123.407	1538.23	11.0235	1538.23	0.0222642	1538.23	0.000593422	1538.23	0	1538.23	10.1227	1538.23	0	1538.23	0	1538.23	52.9661		1538.29	5.21441	1538.29	124.244	1538.29	0.0894252
	828.125	591.954		828.157	70.0579		1538.31	1.92926	1538.31	6.515	1538.31	72.6199	1538.31	64.7659	1538.31	144.331	1538.31	58.008	1538.31	442.515	1538.31	101.302	1538.31	0.00127837	1538.31	115.944	1538.31	8.14855	1538.31	0.00433703	1538.31	0.00462841	1538.31	0	1538.31	14.8707	1538.31	0	1538.31	0	1538.31	51.1757		1538.37	2.83253	1538.37	123.523	1538.37	0.0238366
	828.183	558.582		828.215	69.91		1538.39	0.8481	1538.39	4.09277	1538.39	75.3835	1538.39	120.625	1538.39	196.323	1538.39	73.7653	1538.39	615.602	1538.39	95.0024	1538.39	0.00499766	1538.39	103.425	1538.39	5.54077	1538.39	0.000919157	1538.39	0.0230688	1538.39	0	1538.39	58.078	1538.39	0	1538.39	0	1538.39	50.2595		1538.45	1.39879	1538.45	105.803	1538.45	0.00466612
	828.241	527.923		828.273	72.5912		1538.47	0.32729	1538.47	2.65977	1538.47	71.3655	1538.47	231.779	1538.47	248.129	1538.47	85.8275	1538.47	787.585	1538.47	88.7028	1538.47	0.0254874	1538.47	89.2918	1538.47	3.57903	1538.47	0.0029418	1538.47	0.0829579	1538.47	0	1538.47	101.285	1538.47	0	1538.47	0	1538.47	51.1269		1538.53	0.618913	1538.53	76.9978	1538.53	0.00059517
	828.299	501.84		828.33	77.6472		1538.54	0.107284	1538.54	1.9674	1538.54	64.9257	1538.54	216.746	1538.54	298.353	1538.54	66.0618	1538.54	861.597	1538.54	121.681	1538.54	0.0954694	1538.54	74.1253	1538.54	2.4848	1538.54	0.0154099	1538.54	0.240124	1538.54	0	1538.54	72.7976	1538.54	0	1538.54	0	1538.54	54.4517		1538.61	0.240487	1538.61	47.593	1538.61	0.00059517
	828.357	542.251		828.388	84.3171		1538.62	0.0287694	1538.62	1.72686	1538.62	57.1555	1538.62	156.164	1538.62	346.133	1538.62	43.032	1538.62	783.87	1538.62	156.691	1538.62	0.292177	1538.62	58.7146	1538.62	2.3939	1538.62	0.0592674	1538.62	0.577909	1538.62	0	1538.62	44.31	1538.62	0	1538.62	0.000188705	1538.62	66.1614		1538.69	0.0793565	1538.69	18.7901	1538.69	0.00466612
	828.415	587.852		828.446	91.5294		1538.7	0.00567183	1538.7	1.69197	1538.7	48.5831	1538.7	95.5817	1538.7	346.535	1538.7	20.0022	1538.7	545.676	1538.7	138.505	1538.7	0.759254	1538.7	43.9018	1538.7	3.43106	1538.7	0.186373	1538.7	1.19663	1538.7	0	1538.7	29.7812	1538.7	0	1538.7	0.00200035	1538.7	80.1743		1538.77	0.021425	1538.77	9.6537	1538.77	0.0238366
	828.472	637.334		828.504	97.9784		1538.78	0.000733199	1538.78	1.65882	1538.78	39.8323	1538.78	53.1833	1538.78	230.925	1538.78	9.13479	1538.78	306.381	1538.78	119.116	1538.78	1.73199	1538.78	30.4574	1538.78	5.76507	1538.78	0.496869	1538.78	2.16755	1538.78	0	1538.78	19.7404	1538.78	0	1538.78	0.0116846	1538.78	95.4958		1538.85	0.00424526	1538.85	5.63823	1538.85	0.0894252
	828.53	688.817		828.562	102.264		1538.86	0	1538.86	1.53512	1538.86	31.5356	1538.86	37.5064	1538.86	115.316	1538.86	5.86953	1538.86	68.1913	1538.86	99.3478	1538.86	3.53929	1538.86	28.7859	1538.86	9.60847	1538.86	1.16065	1538.86	3.49654	1538.86	0	1538.86	12.4599	1538.86	0	1538.86	0.047942	1538.86	110.804		1538.92	0.00055337	1538.92	3.04265	1538.92	0.273998
	828.588	740.106		828.62	103.268		1538.94	0	1538.94	1.29167	1538.94	24.2554	1538.94	38.4561	1538.94	50.7892	1538.94	4.2515	1538.94	19.1199	1538.94	80.0618	1538.94	6.57189	1538.94	27.7915	1538.94	20.4131	1538.94	2.41685	1538.94	5.08848	1538.94	0	1538.94	7.29676	1538.94	0	1538.94	0.1548	1538.94	124.612		1539	0	1539	1.49584	1539	0.712924
	828.646	789.043		828.678	101.377		1539.02	0	1539.02	0.982658	1539.02	18.4171	1539.02	53.1895	1539.02	17.7833	1539.02	4.2515	1539.02	14.3297	1539.02	62.0421	1539.02	11.2111	1539.02	26.211	1539.02	41.369	1539.02	4.51002	1539.02	6.77587	1539.02	0	1539.02	3.9298	1539.02	0	1539.02	0.411309	1539.02	130.351		1539.08	0	1539.08	0.658331	1539.08	1.61335
	828.704	833.83		828.736	98.1249		1539.1	0	1539.1	0.664259	1539.1	14.2543	1539.1	78.45	1539.1	14.4229	1539.1	5.86953	1539.1	14.3297	1539.1	48.0007	1539.1	20.8345	1539.1	23.4361	1539.1	63.1485	1539.1	7.59561	1539.1	8.3618	1539.1	0	1539.1	1.92714	1539.1	0	1539.1	0.931842	1539.1	133.535		1539.16	0	1539.16	0.254177	1539.16	3.22119
	828.762	873.285		828.794	96.3951		1539.18	0	1539.18	0.399879	1539.18	12.6121	1539.18	105.103	1539.18	17.7833	1539.18	9.13479	1539.18	19.1199	1539.18	43.3283	1539.18	33.2946	1539.18	19.4343	1539.18	84.8492	1539.18	11.5234	1539.18	9.67439	1539.18	0	1539.18	0.846178	1539.18	0	1539.18	1.829	1539.18	134.602		1539.24	0	1539.24	0.0833001	1539.24	5.72942
	828.82	902.503		828.852	133.37		1539.26	0	1539.26	0.209131	1539.26	14.2487	1539.26	132.466	1539.26	30.4402	1539.26	45.959	1539.26	97.2323	1539.26	53.0021	1539.26	46.7942	1539.26	14.8967	1539.26	105.615	1539.26	15.7619	1539.26	10.5718	1539.26	0	1539.26	0.327713	1539.26	0	1539.26	3.15017	1539.26	133.99		1539.32	0	1539.32	0.0223172	1539.32	9.14792
	828.878	916.715		828.91	196.625		1539.33	0	1539.33	0.0952719	1539.33	19.7389	1539.33	159.681	1539.33	62.4867	1539.33	83.9378	1539.33	259.56	1539.33	64.1474	1539.33	60.4188	1539.33	10.5982	1539.33	118.489	1539.33	19.3584	1539.33	10.9311	1539.33	0	1539.33	0.107848	1539.33	0	1539.33	4.77571	1539.33	131.995		1539.4	0	1539.4	0.00439474	1539.4	13.1905
	828.936	906.235		828.968	261.403		1539.41	0	1539.41	0.0358679	1539.41	27.9645	1539.41	185.85	1539.41	95.5242	1539.41	122.384	1539.41	422.997	1539.41	76.1116	1539.41	73.3203	1539.41	7.11589	1539.41	87.4378	1539.41	20.1448	1539.41	10.6387	1539.41	0	1539.41	0.0294754	1539.41	0	1539.41	6.41554	1539.41	128.705		1539.48	0	1539.48	0.000567406	1539.48	17.2461
	828.994	891.551		829.026	324.662		1539.49	0	1539.49	0.0112305	1539.49	37.4191	1539.49	135.35	1539.49	127.572	1539.49	160.296	1539.49	585.339	1539.49	88.0752	1539.49	84.8125	1539.49	4.70062	1539.49	55.8024	1539.49	16.9148	1539.49	9.65846	1539.49	0	1539.49	0.00589034	1539.49	0	1539.49	7.61959	1539.49	124.033		1539.56	0	1539.56	0	1539.56	20.4741
	829.052	874.883		829.084	361.752		1539.57	0	1539.57	0.00255988	1539.57	47.4487	1539.57	84.2113	1539.57	156.965	1539.57	118.632	1539.57	722.93	1539.57	99.2183	1539.57	93.4292	1539.57	3.28024	1539.57	24.7477	1539.57	12.8687	1539.57	8.07676	1539.57	0	1539.57	0.000828826	1539.57	0	1539.57	8.04088	1539.57	117.838		1539.64	0	1539.64	0	1539.64	21.7454
	829.11	858.87		829.142	284.629		1539.65	0	1539.65	0.000769299	1539.65	57.2721	1539.65	33.7091	1539.65	123.277	1539.65	76.4339	1539.65	740.708	1539.65	108.889	1539.65	85.041	1539.65	2.61763	1539.65	9.60847	1539.65	8.86701	1539.65	6.15284	1539.65	0	1539.65	0	1539.65	0	1539.65	7.50526	1539.65	110.097		1539.71	0	1539.71	0	1539.71	18.7871
	829.168	846.239		829.2	205.999		1539.73	0	1539.73	0.00156397	1539.73	66.0943	1539.73	11.5324	1539.73	88.0859	1539.73	34.769	1539.73	684.637	1539.73	85.6526	1539.73	76.6527	1539.73	2.48849	1539.73	5.63634	1539.73	5.51955	1539.73	4.21847	1539.73	0.000476511	1539.73	2.55539e-05	1539.73	0	1539.73	6.21797	1539.73	101.043		1539.79	0	1539.79	0	1539.79	14.88
	829.226	879.332		829.258	128.905		1539.81	0	1539.81	0.00440559	1539.81	63.8444	1539.81	8.62319	1539.81	52.9142	1539.81	9.13479	1539.81	469.299	1539.81	61.4664	1539.81	79.8008	1539.81	2.83847	1539.81	3.0543	1539.81	3.08426	1539.81	2.57783	1539.81	0.00369801	1539.81	0.000994799	1539.81	0	1539.81	4.54612	1539.81	91.2342		1539.87	0	1539.87	0	1539.87	10.7953
	829.284	932.153		829.316	91.2155		1539.89	0	1539.89	0.0116424	1539.89	60.2756	1539.89	8.62319	1539.89	19.2721	1539.89	5.56098	1539.89	244.196	1539.89	37.3547	1539.89	84.2316	1539.89	3.82853	1539.89	1.5085	1539.89	1.53717	1539.89	1.38843	1539.89	0.0187999	1539.89	0.00690206	1539.89	0	1539.89	2.9352	1539.89	81.5114		1539.95	0	1539.95	0	1539.95	7.16557
	829.342	988.063		829.374	86.5382		1539.97	0	1539.97	0.0266693	1539.97	55.8264	1539.97	11.5324	1539.97	12.5632	1539.97	3.48215	1539.97	19.1199	1539.97	14.2978	1539.97	89.1795	1539.97	5.79488	1539.97	0.667317	1539.97	0.67561	1539.97	0.650979	1539.97	0.0701572	1539.97	0.0317206	1539.97	0	1539.97	1.6617	1539.97	72.869		1540.03	0	1540.03	0	1540.03	4.37797
	829.4	1043.98		829.432	109.114		1540.05	0	1540.05	0.0618734	1540.05	50.8669	1540.05	29.4048	1540.05	9.08284	1540.05	2.8042	1540.05	11.6856	1540.05	9.1499	1540.05	93.7957	1540.05	9.14533	1540.05	0.259114	1540.05	0.258629	1540.05	0.261657	1540.05	0.213984	1540.05	0.107967	1540.05	0	1540.05	0.81987	1540.05	66.2748		1540.11	0	1540.11	0	1540.11	2.59539
	829.458	1096.81		829.49	135.305		1540.12	0	1540.12	0.140101	1540.12	45.6136	1540.12	57.781	1540.12	8.78522	1540.12	3.48215	1540.12	7.3573	1540.12	5.81883	1540.12	97.2437	1540.12	14.2396	1540.12	0.0854045	1540.12	0.0839733	1540.12	0.087675	1540.12	0.554108	1540.12	0.297214	1540.12	0	1540.12	0.348254	1540.12	69.0113		1540.19	0	1540.19	0	1540.19	1.83311
	829.516	1094.01		829.548	163.585		1540.2	0	1540.2	0.317381	1540.2	40.1359	1540.2	86.7894	1540.2	11.6712	1540.2	5.56098	1540.2	5.94676	1540.2	4.05285	1540.2	97.7428	1540.2	33.1761	1540.2	0.0230154	1540.2	0.0222642	1540.2	0.0236357	1540.2	1.25978	1540.2	0.684295	1540.2	0	1540.2	0.124858	1540.2	100.191		1540.27	0	1540.27	0	1540.27	2.08064
	829.574	1087.53		829.606	191.902		1540.28	0	1540.28	0.687223	1540.28	34.4295	1540.28	115.155	1540.28	17.7833	1540.28	9.13479	1540.28	7.3573	1540.28	3.47402	1540.28	92.0357	1540.28	52.9772	1540.28	0.00514155	1540.28	0.00433703	1540.28	0.00462841	1540.28	2.56449	1540.28	1.3491	1540.28	0	1540.28	0.0384836	1540.28	139.633		1540.35	0	1540.35	0	1540.35	3.36352
	829.632	1079.91		829.664	217.922		1540.36	0	1540.36	1.40748	1540.36	28.5363	1540.36	100.338	1540.36	77.2524	1540.36	20.5648	1540.36	11.6856	1540.36	3.63068	1540.36	81.8799	1540.36	72.538	1540.36	0.00514155	1540.36	0.00055107	1540.36	0.000593422	1540.36	4.74413	1540.36	2.31522	1540.36	0	1540.36	0.0180306	1540.36	179.076		1540.43	0	1540.43	0	1540.43	5.70447
	829.69	1073.77		829.722	230.815		1540.44	0	1540.44	2.68792	1540.44	22.6234	1540.44	84.1553	1540.44	169.376	1540.44	39.8753	1540.44	19.1199	1540.44	4.07831	1540.44	70.1781	1540.44	90.8932	1540.44	0.0230154	1540.44	0	1540.44	0	1540.44	8.0561	1540.44	3.48537	1540.44	0	1540.44	0.0295077	1540.44	193.142		1540.5	0	1540.5	0	1540.5	9.02631
	829.748	1071.53		829.78	232.09		1540.52	0	1540.52	4.77763	1540.52	17.0177	1540.52	67.2738	1540.52	261.5	1540.52	59.1857	1540.52	43.7766	1540.52	4.43254	1540.52	57.4837	1540.52	106.349	1540.52	0.0853308	1540.52	0	1540.52	0	1540.52	13.112	1540.52	4.64621	1540.52	0	1540.52	0.069767	1540.52	197.481		1540.58	0	1540.58	0	1540.58	13.001
	829.806	1076.2		829.838	222.959		1540.6	0	1540.6	7.90963	1540.6	12.136	1540.6	50.4694	1540.6	253.198	1540.6	50.2139	1540.6	69.5261	1540.6	4.45104	1540.6	44.5177	1540.6	117.069	1540.6	0.255927	1540.6	0	1540.6	0	1540.6	18.1679	1540.6	5.49244	1540.6	0	1540.6	0.13702	1540.6	199.845		1540.66	0	1540.66	0	1540.66	17.0167
	829.864	1089.47		829.896	205.842		1540.68	0	1540.68	12.2507	1540.68	8.41184	1540.68	34.4989	1540.68	195.142	1540.68	36.6634	1540.68	94.1623	1540.68	4.05466	1540.68	32.078	1540.68	122.605	1540.68	0.645267	1540.68	0	1540.68	0	1540.68	13.112	1540.68	5.78801	1540.68	0	1540.68	0.241286	1540.68	201.262		1540.74	0	1540.74	0	1540.74	20.2199
	829.922	1106.71		829.954	184.988		1540.76	0	1540.76	32.4774	1540.76	6.18765	1540.76	19.9709	1540.76	135.608	1540.76	22.6148	1540.76	49.8784	1540.76	3.33029	1540.76	20.9123	1540.76	93.7148	1540.76	1.40652	1540.76	0	1540.76	0	1540.76	8.0561	1540.76	5.42591	1540.76	0	1540.76	0.360515	1540.76	202.775		1540.82	0	1540.82	0	1540.82	17.0465
	829.98	1125.55		830.012	161.579		1540.84	0	1540.84	57.3092	1540.84	5.6586	1540.84	11.5324	1540.84	76.1304	1540.84	9.13479	1540.84	19.1199	1540.84	2.45928	1540.84	12.6333	1540.84	64.1415	1540.84	2.70045	1540.84	0	1540.84	0	1540.84	5.60997	1540.84	4.53737	1540.84	0	1540.84	0.487779	1540.84	205.281		1540.9	0	1540.9	0	1540.9	13.0444
	830.038	1143.35		830.07	137.221		1540.91	0	1540.91	82.5781	1540.91	7.05676	1540.91	7.07468	1540.91	18.2076	1540.91	5.34717	1540.91	11.2261	1540.91	1.64795	1540.91	11.3901	1540.91	35.2397	1540.91	4.62355	1540.91	0	1540.91	0	1540.91	4.7946	1540.91	3.38662	1540.91	0	1540.91	0.573294	1540.91	209.399		1540.98	0	1540.98	0	1540.98	9.05842
	830.096	1157.54		830.128	113.681		1540.99	0	1540.99	107.41	1540.99	10.4655	1540.99	4.45715	1540.99	10.8131	1540.99	2.87418	1540.99	6.05918	1540.99	1.06172	1540.99	14.4386	1540.99	11.9553	1540.99	7.12528	1540.99	0	1540.99	0	1540.99	5.60997	1540.99	2.31909	1540.99	0	1540.99	0.613109	1540.99	215.396		1541.06	0.00055337	1541.06	0.000399693	1541.06	5.68102
	830.154	1138.38		830.186	92.59		1541.07	0	1541.07	76.4752	1541.07	20.856	1541.07	3.59624	1541.07	5.90533	1541.07	1.4026	1541.07	2.9745	1541.07	0.805939	1541.07	18.8511	1541.07	7.04373	1541.07	9.92901	1541.07	0	1541.07	0	1541.07	8.0561	1541.07	1.64014	1541.07	0	1541.07	0.573294	1541.07	223.154		1541.14	0.00424526	1541.14	0.00316341	1541.14	3.20403
	830.212	1114.37		830.244	75.1794		1541.15	0	1541.15	45.1043	1541.15	35.0426	1541.15	4.43705	1541.15	2.93272	1541.15	0.611877	1541.15	1.30676	1541.15	0.934231	1541.15	23.9489	1541.15	3.81303	1541.15	12.5186	1541.15	0	1541.15	0	1541.15	12.9375	1541.15	1.62042	1541.15	0	1541.15	0.487779	1541.15	232.207		1541.22	0.021425	1541.22	0.0164184	1541.22	1.60806
	830.27	1087.2		830.302	84.5865		1541.23	0	1541.23	14.1713	1541.23	50.0413	1541.23	7.01954	1541.23	1.30511	1541.23	0.233876	1541.23	0.503467	1541.23	1.45795	1541.23	28.9682	1541.23	1.87491	1541.23	14.1792	1541.23	0	1541.23	0	1541.23	24.4659	1541.23	2.53449	1541.23	0	1541.23	0.360515	1541.23	241.797		1541.3	0.0793565	1541.3	0.0624976	1541.3	0.712924
	830.328	1059.08		830.36	109.507		1541.31	0	1541.31	7.37221	1541.31	64.908	1541.31	11.427	1541.31	0.511246	1541.31	0.0757966	1541.31	0.164603	1541.31	2.33805	1541.31	33.1673	1541.31	0.824736	1541.31	11.553	1541.31	0.00055107	1541.31	0	1541.31	36.4782	1541.31	4.71414	1541.31	0	1541.31	0.241286	1541.31	251.004		1541.37	0.240487	1541.37	0.194492	1541.37	0.273998
	830.386	1032.36		830.418	136.833		1541.39	0	1541.39	4.31861	1541.39	78.7759	1541.39	17.7802	1541.39	0.171196	1541.39	0.020072	1541.39	0.043997	1541.39	3.46104	1541.39	35.924	1541.39	0.318591	1541.39	8.29682	1541.39	0.00433703	1541.39	0	1541.39	48.1835	1541.39	8.55287	1541.39	0	1541.39	0.13702	1541.39	258.89		1541.45	0.618913	1541.45	0.512874	1541.45	0.0894252
	830.444	1009.07		830.476	164.262		1541.47	0	1541.47	2.32899	1541.47	66.9593	1541.47	27.8601	1541.47	0.0472916	1541.47	0.00390305	1541.47	0.00864365	1541.47	4.62537	1541.47	35.0594	1541.47	0.10454	1541.47	5.29552	1541.47	0.0222642	1541.47	0	1541.47	58.9754	1541.47	14.4081	1541.47	0	1541.47	0.069707	1541.47	264.661		1541.53	1.39879	1541.53	1.18502	1541.53	0.0238366
	830.502	990.583		830.534	189.43		1541.55	0	1541.55	1.14289	1541.55	53.6295	1541.55	38.5671	1541.55	0.0109247	1541.55	0.000496883	1541.55	0.00111617	1541.55	5.57631	1541.55	30.8618	1541.55	0.0280377	1541.55	2.99568	1541.55	0.0839733	1541.55	0	1541.55	34.6305	1541.55	55.5231	1541.55	0	1541.55	0.0283432	1541.55	267.797		1541.61	2.83253	1541.61	2.44531	1541.61	0.00486423
	830.56	977.472		830.592	188.41		1541.63	0	1541.63	0.502264	1541.63	39.4032	1541.63	48.6263	1541.63	0.00963775	1541.63	0	1541.63	0	1541.63	6.07431	1541.63	25.4119	1541.63	0.00552239	1541.63	1.5085	1541.63	0.258629	1541.63	0	1541.63	10.2856	1541.63	97.4115	1541.63	0	1541.63	0.0101336	1541.63	265.902		1541.69	5.21441	1541.69	4.58558	1541.69	0.00247707
	830.618	969.737		830.65	171.641		1541.7	0	1541.7	0.193702	1541.7	25.1895	1541.7	40.1819	1541.7	0.0418611	1541.7	0	1541.7	0	1541.7	5.98904	1541.7	19.4718	1541.7	0.000710411	1541.7	0.667317	1541.7	0.67561	1541.7	0	1541.7	6.56977	1541.7	138.532	1541.7	0	1541.7	0.00239538	1541.7	258.532		1541.77	8.82403	1541.77	7.92066	1541.77	0.0106257
	830.676	967.112		830.708	152.647		1541.78	0	1541.78	0.0634023	1541.78	11.8901	1541.78	30.7442	1541.78	0.156017	1541.78	0	1541.78	0	1541.78	5.34526	1541.78	13.8	1541.78	0	1541.78	0.259114	1541.78	1.54646	1541.78	0	1541.78	4.22137	1541.78	76.4702	1541.78	0	1541.78	0.000488083	1541.78	245.203		1541.85	24.5915	1541.85	12.7618	1541.85	0.0437523
	830.734	969.423		830.766	133.806		1541.86	0	1541.86	0.0169485	1541.86	7.20337	1541.86	21.2922	1541.86	0.475931	1541.86	0	1541.86	0	1541.86	4.31511	1541.86	8.99235	1541.86	0	1541.86	0.0854045	1541.86	3.16514	1541.86	0	1541.86	3.19781	1541.86	14.4081	1541.86	0	1541.86	0	1541.86	225.207		1541.93	47.1402	1541.93	21.4057	1541.93	0.144538
	830.792	976.776		830.824	117.407		1541.94	0	1541.94	0.00375211	1541.94	4.03791	1541.94	12.8131	1541.94	1.23321	1541.94	0	1541.94	0	1541.94	3.1438	1541.94	5.35496	1541.94	0	1541.94	0.0230154	1541.94	5.89428	1541.94	0	1541.94	3.48407	1541.94	8.52691	1541.94	0	1541.94	0	1541.94	177.979		1542.01	70.1735	1542.01	33.7618	1542.01	0.402222
	830.85	989.523		830.882	111.325		1542.02	0	1542.02	0.00375211	1542.02	2.10388	1542.02	11.5324	1542.02	2.8031	1542.02	0	1542.02	0	1542.02	2.05895	1542.02	2.89998	1542.02	0.000408127	1542.02	0.00514155	1542.02	10.0963	1542.02	0	1542.02	5.09336	1542.02	4.62029	1542.02	0	1542.02	0	1542.02	129.773		1542.09	92.7081	1542.09	47.2165	1542.09	0.973979
	830.908	1008.03		830.94	108.915		1542.1	0	1542.1	0.0169485	1542.1	1.09655	1542.1	19.6055	1542.1	5.6947	1542.1	0	1542.1	0	1542.1	1.20571	1542.1	1.4361	1542.1	0.00276888	1542.1	0.00514155	1542.1	19.9485	1542.1	0	1542.1	8.0561	1542.1	2.2686	1542.1	0	1542.1	0	1542.1	82.5469		1542.16	73.6586	1542.16	60.9447	1542.16	2.09906
	830.966	1056.72		830.998	109.234		1542.18	0	1542.18	0.0634023	1542.18	0.793125	1542.18	29.0232	1542.18	10.5015	1542.18	0	1542.18	0	1542.18	0.625702	1542.18	0.707577	1542.18	0.0135219	1542.18	0.0230154	1542.18	32.6366	1542.18	0	1542.18	16.5556	1542.18	0.994703	1542.18	0	1542.18	0	1542.18	53.3614		1542.24	53.7007	1542.24	73.962	1542.24	4.0893
	831.024	1108.73		831.056	111.386		1542.26	0	1542.26	0.193702	1542.26	1.1134	1542.26	39.1846	1542.26	17.7833	1542.26	0	1542.26	0	1542.26	0.284596	1542.26	0.525158	1542.26	0.0481642	1542.26	0.0854045	1542.26	46.2042	1542.26	0	1542.26	25.9835	1542.26	0.382176	1542.26	0	1542.26	0.000737882	1542.26	53.4561		1542.32	33.5256	1542.32	73.4781	1542.32	7.29138
	831.082	1161.11		831.114	114.708		1542.34	0	1542.34	0.502264	1542.34	2.14076	1542.34	49.534	1542.34	66.7804	1542.34	0	1542.34	0	1542.34	0.111313	1542.34	0.834432	1542.34	0.144086	1542.34	0.259114	1542.34	59.7047	1542.34	0	1542.34	35.8277	1542.34	0.124613	1542.34	0	1542.34	0.00531606	1542.34	83.5718		1542.4	13.9495	1542.4	66.7743	1542.4	12.0132
	831.14	1210.64		831.173	118.807		1542.42	0.000733199	1542.42	1.14289	1542.42	4.1	1542.42	59.7159	1542.42	129.892	1542.42	0	1542.42	0	1542.42	0.0364931	1542.42	1.75186	1542.42	0.368209	1542.42	0.667317	1542.42	72.2309	1542.42	0	1542.42	45.5183	1542.42	0.0331829	1542.42	0	1542.42	0.0255606	1542.42	138.006		1542.48	8.82403	1542.48	56.9908	1542.48	19.3735
	831.198	1222.01		831.231	123.425		1542.5	0.00567183	1542.5	2.32899	1542.5	7.29584	1542.5	69.6889	1542.5	194.044	1542.5	0	1542.5	0	1542.5	0.00957256	1542.5	3.54314	1542.5	0.838917	1542.5	1.5085	1542.5	66.0343	1542.5	0	1542.5	54.5188	1542.5	0.00648733	1542.5	0	1542.5	0.089301	1542.5	194.049		1542.56	5.43347	1542.56	46.0536	1542.56	26.7339
	831.256	1225.5		831.289	128.243		1542.57	0.0287694	1542.57	4.31861	1542.57	12.0162	1542.57	79.7408	1542.57	257.533	1542.57	0.000496883	1542.57	0	1542.57	0.00183811	1542.57	6.57238	1542.57	1.72643	1542.57	3.0543	1542.57	58.1125	1542.57	0	1542.57	62.4378	1542.57	0.000828826	1542.57	0	1542.57	0.254024	1542.57	250.247		1542.64	3.44719	1542.64	34.6518	1542.64	18.6033
	831.314	1224.27		831.347	132.715		1542.65	0.107284	1542.65	7.37221	1542.65	20.9426	1542.65	90.4141	1542.65	319.011	1542.65	0.00390305	1542.65	0	1542.65	0.00086573	1542.65	11.2111	1542.65	3.27127	1542.65	5.63634	1542.65	49.0468	1542.65	0	1542.65	68.8105	1542.65	0	1542.65	0	1542.65	0.605246	1542.65	305.055		1542.72	2.79647	1542.72	23.522	1542.72	10.4726
	831.372	1219.98		831.405	136.07		1542.73	0.32729	1542.73	20.7863	1542.73	31.3493	1542.73	102.352	1542.73	212.581	1542.73	0.020072	1542.73	0.00111617	1542.73	0.00508073	1542.73	17.7288	1542.73	5.7603	1542.73	9.60847	1542.73	39.5653	1542.73	0.000593422	1542.73	73.2285	1542.73	0	1542.73	0.000583476	1542.73	1.24687	1542.73	345.353		1542.8	3.44719	1542.8	13.4267	1542.8	6.16008
	831.431	1214.69		831.463	137.495		1542.81	0.8481	1542.81	40.8011	1542.81	42.9305	1542.81	116.529	1542.81	106.151	1542.81	0.0757966	1542.81	0.00864365	1542.81	0.0259171	1542.81	35.428	1542.81	9.52423	1542.81	18.2865	1542.81	30.4413	1542.81	0.00462841	1542.81	75.5204	1542.81	0	1542.81	0.00458195	1542.81	2.24781	1542.81	280.161		1542.88	5.43347	1542.88	8.72773	1542.88	3.32453
	831.489	1210.4		831.521	136.45		1542.89	1.92926	1542.89	61.584	1542.89	55.3691	1542.89	137.811	1542.89	38.683	1542.89	0.233876	1542.89	0.043997	1542.89	0.0971342	1542.89	53.7775	1542.89	14.8774	1542.89	61.3376	1542.89	22.3395	1542.89	0.0236357	1542.89	74.7636	1542.89	0	1542.89	0.0234866	1542.89	3.58629	1542.89	213.987		1542.96	8.82403	1542.96	5.64577	1542.96	1.62844
	831.547	1208.63		831.579	132.946		1542.97	3.93024	1542.97	82.5728	1542.97	68.3733	1542.97	167.763	1542.97	17.7833	1542.97	0.611877	1542.97	0.164603	1542.97	0.29746	1542.97	71.4762	1542.97	22.0759	1542.97	123.805	1542.97	15.7476	1542.97	0.0887032	1542.97	51.3699	1542.97	0.000234042	1542.97	0.0884304	1542.97	5.09998	1542.97	148.789		1543.03	36.0993	1543.03	3.93279	1543.03	0.712924
	831.605	1209.97		831.637	127.666		1543.05	7.27667	1543.05	103.207	1543.05	81.6357	1543.05	215.072	1543.05	16.7629	1543.05	1.4026	1543.05	0.503467	1543.05	0.773724	1543.05	71.6703	1543.05	31.2919	1543.05	187.188	1543.05	47.2262	1543.05	0.272052	1543.05	27.9763	1543.05	0.00106796	1543.05	0.271634	1543.05	6.50494	1543.05	92.5265		1543.11	63.8945	1543.11	3.26374	1543.11	0.273998
	831.663	1213.89		831.695	121.849		1543.13	12.3625	1543.13	122.981	1543.13	94.7975	1543.13	263.79	1543.13	23.5152	1543.13	2.87418	1543.13	1.30676	1543.13	1.76722	1543.13	71.2212	1543.13	44.2459	1543.13	250.621	1543.13	79.7715	1543.13	0.707827	1543.13	8.0561	1543.13	0.00454003	1543.13	0.707555	1543.13	7.53004	1543.13	67.7898		1543.19	91.2265	1543.19	3.24801	1543.19	0.0894252
	831.721	1218.84		831.753	116.978		1543.21	19.4647	1543.21	90.7815	1543.21	107.424	1543.21	313.111	1543.21	50.9325	1543.21	5.34717	1543.21	2.9745	1543.21	3.61295	1543.21	71.4301	1543.21	77.6043	1543.21	313.212	1543.21	112.607	1543.21	1.61468	1543.21	9.27623	1543.21	0.0123232	1543.21	1.61497	1543.21	8.06869	1543.21	68.924		1543.27	61.9903	1543.27	3.5079	1543.27	0.0238366
	831.779	1222.6		831.811	114.406		1543.29	61.8335	1543.29	58.1745	1543.29	119.051	1543.29	361.796	1543.29	96.0392	1543.29	9.13479	1543.29	6.05918	1543.29	6.70743	1543.29	158.746	1543.29	113.726	1543.29	287.726	1543.29	144.949	1543.29	3.2953	1543.29	41.4077	1543.29	0.0312094	1543.29	3.2961	1543.29	8.35425	1543.29	80.684		1543.35	32.7541	1543.35	3.74467	1543.35	0.00466612
	831.837	1222.73		831.869	115.042		1543.37	396.136	1543.37	26.0332	1543.37	129.261	1543.37	399.275	1543.37	179.864	1543.37	40.4552	1543.37	11.2261	1543.37	11.4269	1543.37	246.717	1543.37	150.829	1543.37	262.241	1543.37	176.097	1543.37	6.12203	1543.37	74.4948	1543.37	0.0652947	1543.37	6.10959	1543.37	8.92893	1543.37	94.0066		1543.43	9.19181	1543.43	3.82754	1543.43	0.00119034
	831.895	1190.75		831.927	119.189		1543.44	764.039	1543.44	23.6047	1543.44	117.463	1543.44	389.001	1543.44	313.839	1543.44	71.7758	1543.44	19.1199	1543.44	20.8735	1543.44	334.042	1543.44	187.856	1543.44	330.936	1543.44	201.732	1543.44	10.4653	1543.44	108.039	1543.44	0.136858	1543.44	10.3907	1543.44	10.5293	1543.44	107.419		1543.51	13.3581	1543.51	3.82509	1543.51	0.00466612
	831.953	1144.32		831.985	126.532		1543.52	1165.63	1543.52	40.8324	1543.52	105.078	1543.52	378.09	1543.52	448.804	1543.52	82.5764	1543.52	101.277	1543.52	36.4605	1543.52	358.648	1543.52	223.795	1543.52	469.588	1543.52	217.26	1543.52	22.0392	1543.52	141.433	1543.52	0.277525	1543.52	44.4913	1543.52	13.8514	1543.52	119.395		1543.59	35.3993	1543.59	3.99937	1543.59	0.0238366
	832.011	1094.11		832.044	136.256		1543.6	1979.52	1543.6	77.4679	1543.6	93.2817	1543.6	367.817	1543.6	582.778	1543.6	69.2002	1543.6	212.74	1543.6	53.2809	1543.6	332.86	1543.6	165.656	1543.6	667.565	1543.6	232.186	1543.6	53.4416	1543.6	174.063	1543.6	0.586982	1543.6	138.106	1543.6	40.9391	1543.6	125.279		1543.67	75.8157	1543.67	4.74152	1543.67	0.0894252
	832.069	1042.59		832.102	147.19		1543.68	2793.41	1543.68	144.435	1543.68	319.445	1543.68	362.863	1543.68	618.525	1543.68	54.6507	1543.68	324.204	1543.68	70.7257	1543.68	270.647	1543.68	107.517	1543.68	1088.94	1543.68	247.717	1543.68	87.2955	1543.68	192.089	1543.68	1.22726	1543.68	378.625	1543.68	69.6944	1543.68	129.722		1543.75	129.452	1543.75	6.48759	1543.75	0.273998
	832.127	992.398		832.16	157.993		1543.76	3347.31	1543.76	248.087	1543.76	651.059	1543.76	398.931	1543.76	529.03	1543.76	39.5924	1543.76	231.867	1543.76	88.4449	1543.76	208.434	1543.76	159.496	1543.76	1950.35	1543.76	351.232	1543.76	123.546	1543.76	199.212	1543.76	2.50157	1543.76	619.144	1543.76	99.1132	1543.76	134.245		1543.83	184.132	1543.83	9.6537	1543.83	0.712924
	832.185	946.01		832.218	167.288		1543.84	3571.02	1543.84	374.345	1543.84	1103.42	1543.84	850.127	1543.84	439.535	1543.84	25.0671	1543.84	129.436	1543.84	106.463	1543.84	167.809	1543.84	394.281	1543.84	2981.29	1543.84	586.956	1543.84	162.189	1543.84	205.883	1543.84	4.80669	1543.84	444.542	1543.84	127.744	1543.84	140.325		1543.91	239.312	1543.91	34.4011	1543.91	1.62844
	832.243	930.381		832.276	173.835		1543.92	2876.55	1543.92	501.254	1543.92	2274.17	1543.92	1933.17	1543.92	352.598	1543.92	28.9694	1543.92	27.0047	1543.92	125.164	1543.92	251.226	1543.92	778.348	1543.92	4414.52	1543.92	944.083	1543.92	203.253	1543.92	213.005	1543.92	8.63268	1543.92	269.355	1543.92	123.638	1543.92	248.055		1543.98	294.345	1543.98	113.573	1543.98	3.32453
	832.302	936.193		832.334	176.653		1544	2051.82	1544	628.144	1544	3569.08	1544	3351.62	1544	1025.36	1544	93.8155	1544	107.866	1544	145.144	1544	605.939	1544	1278.83	1544	6887.61	1544	1476.42	1544	247.515	1544	225.987	1544	14.4081	1544	94.7548	1544	113.831	1544	440.906		1544.06	348.553	1544.06	245.431	1544.06	6.16008
	832.36	945		832.392	175.171		1544.08	1477.15	1544.08	754.353	1544.08	5423.19	1544.08	4952.84	1544.08	2180.28	1544.08	198.698	1544.08	663.058	1544.08	184.198	1544.08	1278.87	1544.08	2077.8	1544.08	8750.24	1544.08	2200.73	1544.08	303.85	1544.08	293.164	1544.08	47.1891	1544.08	82.9969	1544.08	102.913	1544.08	730.457		1544.14	387.793	1544.14	377.889	1544.14	10.4726
	832.418	953.678		832.45	167.665		1544.16	965.35	1544.16	659.031	1544.16	7358.36	1544.16	7554.67	1544.16	3516.45	1544.16	349.622	1544.16	1594.95	1544.16	282.826	1544.16	2149.21	1544.16	3306.99	1544.16	7532.69	1544.16	3141.64	1544.16	548.196	1544.16	473.891	1544.16	128.347	1544.16	132.354	1544.16	92.1017	1544.16	1150.62		1544.22	396.973	1544.22	509.745	1544.22	53.055
	832.476	959.181		832.508	155.959		1544.24	518.74	1544.24	464.235	1544.24	9293.53	1544.24	11580.8	1544.24	5690.84	1544.24	641.186	1544.24	2739.06	1544.24	494.363	1544.24	3161.46	1544.24	4536.19	1544.24	5639.85	1544.24	4228.04	1544.24	991.469	1544.24	689.983	1544.24	275.909	1544.24	287.284	1544.24	82.5543	1544.24	2222		1544.3	361.032	1544.3	507.151	1544.3	118.769
	832.534	953.709		832.566	140.841		1544.31	519.248	1544.31	269.439	1544.31	9222	1544.31	14902.2	1544.31	9408.09	1544.31	1109.48	1544.31	4270.3	1544.31	822.058	1544.31	4615.55	1544.31	5581.67	1544.31	3870.67	1544.31	5314.45	1544.31	1782.16	1544.31	945.842	1544.31	558.611	1544.31	512.671	1544.31	129.711	1544.31	4082.4		1544.38	228.542	1544.38	455.906	1544.38	205.778
	832.592	946.226		832.624	123.631		1544.39	585.324	1544.39	186.602	1544.39	6219.24	1544.39	14317.6	1544.39	13910.2	1544.39	1667.81	1544.39	6653.22	1544.39	1177.31	1544.39	6069.64	1544.39	5858.61	1544.39	2263.59	1544.39	4719.52	1544.39	2810.53	1544.39	1734.33	1544.39	1061.81	1544.39	944.46	1544.39	285.668	1544.39	6272.56		1544.46	96.052	1544.46	403.731	1544.46	311.2
	832.65	940.757		832.683	105.991		1544.47	734.637	1544.47	151.307	1544.47	3079.82	1544.47	10340.3	1544.47	17927.6	1544.47	2226.15	1544.47	9036.14	1544.47	1532.56	1544.47	5615.91	1544.47	4681.65	1544.47	1377.12	1544.47	3313.73	1544.47	3838.9	1544.47	2661.86	1544.47	1573.5	1544.47	1722.85	1544.47	514.376	1544.47	9291.79		1544.54	84.8317	1544.54	351.519	1544.54	416.622
	832.708	1001.54		832.741	89.6442		1544.55	1121.22	1544.55	128.479	1544.55	1682.16	1544.55	5409.93	1544.55	18398	1544.55	2280.48	1544.55	10627.4	1544.55	1376.93	1544.55	4018.12	1544.55	2903.32	1544.55	1039.36	1544.55	2046.31	1544.55	4557.16	1544.55	3334.3	1544.55	2085.19	1544.55	2593.22	1544.55	773.721	1544.55	13668.1		1544.62	108.989	1544.62	300.185	1544.62	467.07
	832.766	1064.33		832.799	76.0847		1544.63	1728.23	1544.63	118.434	1544.63	1228.75	1544.63	2559.26	1544.63	14046.1	1544.63	1635.71	1544.63	9325.8	1544.63	1102.38	1544.63	2420.33	1544.63	1637.12	1544.63	829.162	1544.63	1365.44	1544.63	4333.22	1544.63	3678.72	1544.63	2531.59	1544.63	3458.58	1544.63	1033.84	1544.63	18048.5		1544.7	138.59	1544.7	261.024	1544.7	390.097
	832.824	1125.11		832.857	66.3808		1544.71	2335.24	1544.71	151.459	1544.71	1079.87	1544.71	1896.68	1544.71	8336.37	1544.71	990.939	1544.71	5827.06	1544.71	827.452	1544.71	1458.89	1544.71	1094.81	1544.71	1285.64	1544.71	867.841	1544.71	3111.87	1544.71	3129.4	1544.71	2433.39	1544.71	3774.86	1544.71	1293.19	1544.71	19513.1		1544.78	173.402	1544.78	243.825	1544.78	312.306
	832.883	1159.2		832.915	64.7424		1544.79	2937.44	1544.79	231.967	1544.79	1069.5	1544.79	1559.52	1544.79	4332.98	1544.79	436.396	1544.79	3012.68	1544.79	553.439	1544.79	891.254	1544.79	742.738	1544.79	1993.49	1544.79	701.543	1544.79	1756.58	1544.79	2084.25	1544.79	1893.78	1544.79	3223.35	1544.79	1295.71	1544.79	16137.3		1544.85	213.659	1544.85	233.001	1544.85	234.642
	832.941	1114.07		832.973	71.059		1544.87	3134.07	1544.87	312.897	1544.87	1497.11	1544.87	1570.88	1544.87	2800.97	1544.87	179.616	1544.87	1566.52	1544.87	306.96	1544.87	497.018	1544.87	647.112	1544.87	2980.34	1544.87	645.114	1544.87	720.95	1544.87	1159.64	1544.87	1168.56	1544.87	2226.69	1544.87	1100.44	1544.87	9657.51		1544.93	272.926	1544.93	228.301	1544.93	157.976
	832.999	1066.93		833.031	81.3018		1544.95	2248.62	1544.95	393.375	1544.95	2233.4	1544.95	2121.69	1544.95	2190.49	1544.95	99.8511	1544.95	744.553	1544.95	141.015	1544.95	524.4	1544.95	1014.9	1544.95	4548.24	1544.95	1058.95	1544.95	594.288	1544.95	664.749	1544.95	443.339	1544.95	1230.04	1544.95	699.646	1544.95	4367.97		1545.01	332.682	1545.01	229.723	1545.01	105.767
	833.057	1021.8		833.089	94.4616		1545.03	1363.18	1545.03	428.166	1545.03	3080.21	1545.03	3286.9	1545.03	2141.06	1545.03	113.451	1545.03	692.71	1545.03	159.902	1545.03	858.892	1545.03	1453.27	1545.03	6116.14	1545.03	1654.4	1545.03	625.901	1545.03	304.355	1545.03	344.999	1545.03	764.569	1545.03	298.847	1545.03	3049.58		1545.09	391.943	1545.09	237.499	1545.09	93.3252
	833.115	1033.44		833.147	109.077		1545.11	1019.42	1545.11	360.62	1545.11	4647.14	1545.11	4883.77	1545.11	2913.52	1545.11	182.171	1545.11	1038.21	1545.11	272.996	1545.11	1346.53	1545.11	1977.91	1545.11	6361.65	1545.11	2283.85	1545.11	706.129	1545.11	522.766	1545.11	278.277	1545.11	466.504	1545.11	180.238	1545.11	2803.67		1545.17	381.587	1545.17	333.633	1545.17	113.09
	833.173	1054.05		833.206	123.427		1545.18	751.195	1545.18	261.808	1545.18	6694.52	1545.18	7629.84	1545.18	3958.89	1545.18	352.757	1545.18	1506.07	1545.18	412.06	1545.18	1999	1545.18	3080.15	1545.18	5063.88	1545.18	2970.71	1545.18	842.311	1545.18	765.643	1545.18	243.736	1545.18	417.776	1545.18	123.62	1545.18	2715.76		1545.25	353.738	1545.25	532.729	1545.25	162.847
	833.231	1082.49		833.264	135.816		1545.26	561.945	1545.26	162.577	1545.26	7687.98	1545.26	10375.9	1545.26	5882.64	1545.26	565.849	1545.26	2064.47	1545.26	581.387	1545.26	2930.1	1545.26	4440.22	1545.26	3607.9	1545.26	3857.29	1545.26	1161.03	1545.26	1029.82	1545.26	314.227	1545.26	534.425	1545.26	109.55	1545.26	3009.45		1545.33	306.182	1545.33	731.825	1545.33	226.093
	833.289	1118.22		833.322	144.883		1545.34	438.481	1545.34	63.8012	1545.34	6558.81	1545.34	12002.6	1545.34	9206.33	1545.34	820.612	1545.34	3655.09	1545.34	760.487	1545.34	3861.2	1545.34	5144.33	1545.34	2260.18	1545.34	4140.13	1545.34	1636.87	1545.34	1325.85	1545.34	673.504	1545.34	934.456	1545.34	153.429	1545.34	4559.43		1545.41	239.324	1545.41	622.144	1545.41	290.255
	833.347	1160.33		833.38	149.787		1545.42	436.153	1545.42	49.2421	1545.42	4384.02	1545.42	10530.1	1545.42	12530	1545.42	1141.01	1545.42	5459.4	1545.42	940.239	1545.42	4244.16	1545.42	4319.6	1545.42	1324.32	1545.42	3061.03	1545.42	2514.85	1545.42	1753.09	1545.42	1078.37	1545.42	1526.84	1545.42	319.719	1545.42	6547.31		1545.49	159.034	1545.49	511.427	1545.49	354.431
	833.406	1207.89		833.438	149.447		1545.5	635.829	1545.5	60.7861	1545.5	2209.23	1545.5	7036.58	1545.5	14858.1	1545.5	1461.4	1545.5	7263.71	1545.5	1119.34	1545.5	3867.53	1545.5	3281.2	1545.5	839.647	1545.5	1981.94	1545.5	3508.36	1545.5	2339.65	1545.5	1484	1545.5	2119.23	1545.5	512.364	1545.5	8983.11		1545.57	78.7437	1545.57	400.484	1545.57	417.709
	833.464	1259.85		833.496	145.14		1545.58	989.219	1545.58	79.2255	1545.58	1190.95	1545.58	3543.1	1545.58	13960.1	1545.58	1414.05	1545.58	8017.27	1545.58	1021.76	1545.58	2706.97	1545.58	2242.13	1545.58	576.055	1545.58	1435.14	1545.58	3879.23	1545.58	2926.22	1545.58	1888.86	1545.58	2459.21	1545.58	705.783	1545.58	12453		1545.65	44.577	1545.65	290.1	1545.65	445.361
	833.522	1314.57		833.554	137.748		1545.66	1342.61	1545.66	104.118	1545.66	963.643	1545.66	2055.72	1545.66	9551.04	1545.66	1001.37	1545.66	6158.21	1545.66	719.102	1545.66	1546.41	1545.66	1203.74	1545.66	719.369	1545.66	995.421	1545.66	3066.56	1545.66	2725.42	1545.66	2209.56	1545.66	2769.31	1545.66	898.428	1545.66	15256.6		1545.73	33.4337	1545.73	180.959	1545.73	408.12
	833.58	1369.94		833.613	128.507		1545.74	1472.96	1545.74	135.465	1545.74	851.292	1545.74	1689.99	1545.74	5141.95	1545.74	588.688	1545.74	3736.03	1545.74	416.441	1545.74	1029.56	1545.74	763.918	1545.74	1020.87	1545.74	677.799	1545.74	2063.45	1545.74	2114.61	1545.74	2087.55	1545.74	3053.26	1545.74	1079.85	1545.74	14809.3		1545.8	47.5077	1545.8	107.557	1545.8	313.678
	833.638	1423.62		833.671	118.85		1545.82	1469.85	1545.82	173.659	1545.82	818.971	1545.82	1479.52	1545.82	2565.97	1545.82	309.888	1545.82	1715.42	1545.82	187.607	1545.82	677.378	1545.82	496.114	1545.82	1591.74	1545.82	518.374	1545.82	1060.34	1545.82	1348.88	1545.82	1395.97	1545.82	2218.36	1545.82	1164.95	1545.82	10208.3		1545.88	84.3699	1545.88	107.851	1545.88	218.365
	833.696	1473.35		833.729	110.253		1545.9	1341.62	1545.9	261.725	1545.9	919.271	1545.9	1394.93	1545.9	1811.48	1545.9	132.765	1545.9	885.838	1545.9	80.6508	1545.9	473.343	1545.9	543.034	1545.9	2163.2	1545.9	575.281	1545.9	696.215	1545.9	658.387	1545.9	704.388	1545.9	1475.44	1545.9	906.383	1545.9	5607.23		1545.96	131.274	1545.96	131.534	1545.96	123.104
	833.754	1511.71		833.787	104.067		1545.98	1049.25	1545.98	349.791	1545.98	1430.16	1545.98	1608.05	1545.98	1812.24	1545.98	24.913	1545.98	395.066	1545.98	27.5668	1545.98	550.96	1545.98	856.445	1545.98	2734.08	1545.98	718.293	1545.98	481.539	1545.98	331.281	1545.98	377.289	1545.98	1163.59	1545.98	641.201	1545.98	3154.68		1546.04	178.178	1546.04	167.66	1546.04	28.7866
	833.812	1479.34		833.845	101.38		1546.06	756.883	1546.06	320.692	1546.06	2078.92	1546.06	2144.54	1546.06	2028.25	1546.06	9.13479	1546.06	425.615	1546.06	11.4269	1546.06	728.531	1546.06	1176.68	1546.06	3284.57	1546.06	1026.9	1546.06	418.291	1546.06	289.499	1546.06	227.709	1546.06	882.777	1546.06	412.881	1546.06	2346.86		1546.12	221.702	1546.12	208.587	1546.12	10.4726
	833.871	1442.66		833.903	102.878		1546.13	538.606	1546.13	278.574	1546.13	3194.73	1546.13	3392.94	1546.13	2414.8	1546.13	15.047	1546.13	577.851	1546.13	35.9383	1546.13	1008.47	1546.13	1503.3	1546.13	3692.28	1546.13	1457.99	1546.13	526.534	1546.13	275.901	1546.13	137.256	1546.13	633.927	1546.13	240.416	1546.13	1766.13		1546.2	235.274	1546.2	250.457	1546.2	10.4726
	833.929	1403.57		833.961	109.894		1546.21	395.512	1546.21	235.785	1546.21	4428.15	1546.21	4817.88	1546.21	3081.97	1546.21	89.6764	1546.21	820.115	1546.21	109.776	1546.21	1445.86	1546.21	1836.75	1546.21	3008.34	1546.21	1889.09	1546.21	673.219	1546.21	289.949	1546.21	96.0747	1546.21	417.199	1546.21	135.284	1546.21	1902.3		1546.28	220.458	1546.28	292.383	1546.28	53.3552
	833.987	1364.08		834.02	120.982		1546.29	325.615	1546.29	192.989	1546.29	4409.73	1546.29	6242.81	1546.29	4404.75	1546.29	248.48	1546.29	1275.44	1546.29	210.427	1546.29	1883.91	1546.29	2404.44	1546.29	1990.48	1546.29	2266.04	1546.29	852.94	1546.29	330.932	1546.29	112.181	1546.29	481.779	1546.29	87.1669	1546.29	2215.11		1546.36	152.316	1546.36	333.444	1546.36	97.2647
	834.045	1325.97		834.078	135.435		1546.37	350.866	1546.37	150.856	1546.37	2974.26	1546.37	6833.72	1546.37	6029.83	1546.37	556.852	1546.37	2238.97	1546.37	311.731	1546.37	2321.29	1546.37	2972.13	1546.37	972.62	1546.37	2467.87	1546.37	1308.62	1546.37	631.322	1546.37	298.922	1546.37	675.884	1546.37	100.064	1546.37	2703.21		1546.44	84.1745	1546.44	276.478	1546.44	141.343
	834.103	1290.69		834.136	152.346		1546.45	568.687	1546.45	112.504	1546.45	1712.95	1546.45	5450.57	1546.45	7654.91	1546.45	865.223	1546.45	3316.11	1546.45	412.382	1546.45	2091.77	1546.45	2544.68	1546.45	525.176	1546.45	1853.61	1546.45	1764.29	1546.45	1031.82	1546.45	540.502	1546.45	899.637	1546.45	180.323	1546.45	4194.43		1546.52	24.7538	1546.52	219.513	1546.52	184.632
	834.161	1259.2		834.194	170.851		1546.53	1221.49	1546.53	89.9386	1546.53	1124.87	1546.53	3534.2	1546.53	8426.18	1546.53	1102.68	1546.53	4277.08	1546.53	483.542	1546.53	1677.33	1546.53	1865.91	1546.53	410.437	1546.53	1239.35	1546.53	2045.88	1546.53	1432.76	1546.53	782.85	1546.53	1141.51	1546.53	315.569	1546.53	6038.48		1546.6	30.2563	1546.6	197.01	1546.6	177.536
	834.219	1232.19		834.252	190.254		1546.61	1978.24	1546.61	87.0658	1546.61	690.258	1546.61	1673.72	1546.61	7570.82	1546.61	859.257	1546.61	3968.88	1546.61	491.241	1546.61	1173.69	1546.61	1301.56	1546.61	415.754	1546.61	786.114	1546.61	2189.9	1546.61	1833.26	1546.61	1024.43	1546.61	1383.99	1546.61	473.474	1546.61	7882.53		1546.68	56.8887	1546.68	196.561	1546.68	153.573
	834.278	1210.15		834.31	210.036		1546.69	2735	1546.69	122.943	1546.69	788.601	1546.69	953.728	1546.69	4924.25	1546.69	615.29	1546.69	2741.93	1546.69	358.136	1546.69	670.055	1546.69	949.361	1546.69	680.25	1546.69	711.62	1546.69	1613.29	1546.69	1693.65	1546.69	1054.21	1546.69	1625.9	1546.69	631.38	1546.69	9321.68		1546.75	104.76	1546.75	205.485	1546.75	128.794
	834.336	1193.53		834.368	229.667		1546.77	3465.46	1546.77	199.239	1546.77	911.712	1546.77	1029.17	1546.77	2277.69	1546.77	371.85	1546.77	1514.98	1546.77	225.031	1546.77	321.776	1546.77	627.258	1546.77	1085.5	1546.77	741.088	1546.77	1036.68	1546.77	1260.91	1546.77	824.538	1546.77	1413.94	1546.77	675.32	1546.77	8182.82		1546.83	174.071	1546.83	223.852	1546.83	104.145
	834.394	1182.68		834.427	248.41		1546.85	3544.59	1546.85	290.501	1546.85	1058.23	1546.85	1296.88	1546.85	1175.46	1546.85	139.385	1546.85	518.819	1546.85	98.8447	1546.85	144.075	1546.85	340.668	1546.85	1618.49	1546.85	915.67	1546.85	651.522	1546.85	908.719	1546.85	583.189	1546.85	1093.14	1546.85	628.628	1546.85	5291.59		1546.91	289.854	1546.91	251.594	1546.91	80.4963
	834.452	1177.96		834.485	265.203		1546.93	2740.68	1546.93	391.055	1546.93	1393.76	1546.93	1872.33	1546.93	1287.24	1546.93	27.1885	1546.93	371.992	1546.93	40.1889	1546.93	142.932	1546.93	480.16	1546.93	2265.73	1546.93	1678.63	1546.93	564.746	1546.93	673.852	1546.93	341.071	1546.93	801.866	1546.93	555.456	1546.93	2800.98		1546.99	406.129	1546.99	292.947	1546.99	78.3319
	834.51	1180.68		834.543	278.776		1547.01	1936.76	1547.01	492.048	1547.01	2583.3	1547.01	2623.49	1547.01	1598.51	1547.01	9.13479	1547.01	308.967	1547.01	32.9021	1547.01	370.026	1547.01	804.95	1547.01	2912.97	1547.01	2482.61	1547.01	593.655	1547.01	522.61	1547.01	99.7248	1547.01	556.061	1547.01	455.957	1547.01	1996.55		1547.07	521.913	1547.07	432.064	1547.07	93.7125
	834.568	1245.58		834.601	273.5		1547.08	1309.54	1547.08	592.605	1547.08	4300.25	1547.08	4028.48	1547.08	2103.26	1547.08	9.13479	1547.08	322.898	1547.08	56.0509	1547.08	634.417	1547.08	1155.39	1547.08	3360.48	1547.08	3951.07	1547.08	826.89	1547.08	508.714	1547.08	176.242	1547.08	364.515	1547.08	274.373	1547.08	1462.46		1547.15	594.008	1547.15	593.595	1547.15	124.23
	834.627	1310.48		834.659	265.461		1547.16	846.731	1547.16	518.645	1547.16	6341.01	1547.16	6466.69	1547.16	3280.12	1547.16	35.168	1547.16	666.356	1547.16	104	1547.16	935.188	1547.16	1506.5	1547.16	3251.58	1547.16	6721.83	1547.16	1469.18	1547.16	876.662	1547.16	332.124	1547.16	366.773	1547.16	92.7892	1547.16	1116.19		1547.23	525.779	1547.23	755.125	1547.23	170.174
	834.685	1329.3		834.717	256.448		1547.24	495.384	1547.24	368.977	1547.24	7915	1547.24	9399.12	1547.24	5229.37	1547.24	159.538	1547.24	1309.11	1547.24	182.289	1547.24	1346.89	1547.24	1856.93	1547.24	2406.2	1547.24	9492.59	1547.24	2498.52	1547.24	1574.6	1547.24	547.566	1547.24	521.964	1547.24	195.304	1547.24	977.043		1547.31	427.18	1547.31	877.966	1547.31	232.995
	834.743	1334.7		834.776	248.071		1547.32	314.466	1547.32	218.872	1547.32	7724.72	1547.32	12058.6	1547.32	8310.86	1547.32	453.298	1547.32	2123.44	1547.32	291.475	1547.32	1776.04	1547.32	2150.34	1547.32	1560.82	1547.32	11326.1	1547.32	4205.89	1547.32	2520.53	1547.32	824.707	1547.32	834.076	1547.32	356.122	1547.32	1273.42		1547.39	328.089	1547.39	856.125	1547.39	307.548
	834.801	1334.82		834.834	241.464		1547.4	336.339	1547.4	69.2032	1547.4	5325.4	1547.4	11881.1	1547.4	11843.5	1547.4	747.592	1547.4	3379.1	1547.4	506.462	1547.4	2205.18	1547.4	2157.86	1547.4	1065.04	1547.4	10606.7	1547.4	6369.54	1547.4	4122.48	1547.4	1576.48	1547.4	1548.54	1547.4	572.031	1547.4	1743.24		1547.47	229.49	1547.47	679.175	1547.47	382.101
	834.859	1330.92		834.892	237.172		1547.48	626.886	1547.48	77.3393	1547.48	2792.26	1547.48	8991.57	1547.48	15376.1	1547.48	1041.35	1547.48	4894.3	1547.48	721.449	1547.48	2375.65	1547.48	1630.54	1547.48	797.05	1547.48	7789.88	1547.48	9345.16	1547.48	6497.25	1547.48	2487.85	1547.48	2409.33	1547.48	841.925	1547.48	2391.35		1547.55	165.972	1547.55	488.293	1547.55	333.364
	834.917	1324.9		834.95	235.181		1547.56	976.453	1547.56	96.0676	1547.56	1486.82	1547.56	5114.54	1547.56	15508.3	1547.56	1224.29	1547.56	6255.55	1547.56	890.283	1547.56	1802.03	1547.56	1103.22	1547.56	611.325	1547.56	4131.91	1547.56	11528	1547.56	8872.02	1547.56	3399.23	1547.56	3613.56	1547.56	1242.93	1547.56	3257.83		1547.63	124.757	1547.63	297.411	1547.63	283.418
	834.976	1319.02		835.008	235.118		1547.64	1373.95	1547.64	125.07	1547.64	1192.84	1547.64	2316.85	1547.64	11395.3	1547.64	1095.73	1547.64	5442	1547.64	630.223	1547.64	1162.24	1547.64	716.191	1547.64	485.04	1547.64	2236.77	1547.64	10643	1547.64	9668.17	1547.64	4209.98	1547.64	4817.8	1547.64	1687.09	1547.64	3612.89		1547.7	96.8787	1547.7	190.58	1547.7	232.932
	835.034	1315.54		835.067	236.464		1547.72	1772.18	1547.72	164.545	1547.72	980.116	1547.72	1753.46	1547.72	7122.6	1547.72	781.717	1547.72	3505.12	1547.72	369.512	1547.72	584.253	1547.72	438.328	1547.72	467.935	1547.72	1899.43	1547.72	7144.98	1547.72	8049.9	1547.72	4597.1	1547.72	5536.64	1547.72	2131.25	1547.72	3220.72		1547.78	82.8085	1547.78	142.489	1547.78	182.689
	835.092	1316.01		835.125	238.748		1547.8	2169.68	1547.8	230.402	1547.8	861.703	1547.8	1462.94	1547.8	3676.62	1547.8	467.707	1547.8	1568.25	1547.8	109.454	1547.8	429.042	1547.8	236.819	1547.8	628.114	1547.8	1684.41	1547.8	3646.98	1547.8	5216.64	1547.8	3637.88	1547.8	5122.89	1547.8	2516.28	1547.8	2687.03		1547.86	83.6606	1547.86	150.976	1547.86	133.471
	835.15	1320.91		835.183	241.576		1547.88	2064.94	1547.88	341.313	1547.88	1036.82	1547.88	1361.69	1547.88	2272.35	1547.88	196.59	1547.88	698.721	1547.88	40.4619	1547.88	393.011	1547.88	294.338	1547.88	932.535	1547.88	1623.49	1547.88	2028.29	1547.88	2699	1547.88	2192.52	1547.88	3470.94	1547.88	1988.46	1547.88	2068		1547.94	223.008	1547.94	197.535	1547.94	87.0323
	835.208	1329.05		835.241	244.588		1547.96	1646.98	1547.96	452.659	1547.96	1559.75	1547.96	1776.09	1547.96	1927.97	1547.96	88.3265	1547.96	367.654	1547.96	11.5245	1547.96	356.98	1547.96	387.92	1547.96	1370.42	1547.96	1878.01	1547.96	1488.67	1547.96	1765.51	1547.96	802.302	1547.96	2017.42	1547.96	1174.9	1547.96	1254.11		1548.02	362.851	1548.02	256.012	1548.02	52.9166
	835.266	1338.04		835.299	247.31		1548.04	1193.85	1548.04	563.568	1548.04	2184.51	1548.04	2585.72	1548.04	1812.61	1548.04	69.9181	1548.04	235.426	1548.04	29.647	1548.04	226.621	1548.04	517.175	1548.04	1808.31	1548.04	2745.57	1548.04	1198.01	1548.04	1173.59	1548.04	591.06	1548.04	1113.65	1548.04	702.578	1548.04	543.113		1548.1	502.205	1548.1	315.347	1548.1	35.8635
	835.325	1344.56		835.358	249.094		1548.11	740.722	1548.11	537.836	1548.11	3416.03	1548.11	3689.46	1548.11	1897.37	1548.11	83.1186	1548.11	324.266	1548.11	63.7043	1548.11	96.2619	1548.11	769.236	1548.11	1952.4	1548.11	4240.95	1548.11	1292.8	1548.11	900.751	1548.11	475.84	1548.11	685.638	1548.11	397.68	1548.11	526.266		1548.18	629.288	1548.18	374.615	1548.18	88.1395
	835.383	1300.84		835.416	249.131		1548.19	468.213	1548.19	390.609	1548.19	4904.31	1548.19	5324.45	1548.19	2576.72	1548.19	124.462	1548.19	589.229	1548.19	110.289	1548.19	410.428	1548.19	1142	1548.19	1566.35	1548.19	5882.02	1548.19	1579.71	1548.19	1099.75	1548.19	422.68	1548.19	638.13	1548.19	197.446	1548.19	539.332		1548.26	550.434	1548.26	432.931	1548.26	141.006
	835.441	1255.11		835.474	246.645		1548.27	329.995	1548.27	201.013	1548.27	5551.88	1548.27	7211.89	1548.27	4164.28	1548.27	194.725	1548.27	1104.96	1548.27	169.91	1548.27	753.11	1548.27	1515.43	1548.27	1179.71	1548.27	7523.08	1548.27	2264.07	1548.27	1734.23	1548.27	514.106	1548.27	724.674	1548.27	124.382	1548.27	579.335		1548.34	419.647	1548.34	464.029	1548.34	193.338
	835.499	1211.39		835.532	241.13		1548.35	312.05	1548.35	63.5953	1548.35	4801.51	1548.35	8768.35	1548.35	6608	1548.35	366.56	1548.35	1735.79	1548.35	242.162	1548.35	1096.44	1548.35	1888.19	1548.35	793.652	1548.35	8424.74	1548.35	3798.16	1548.35	2690.1	1548.35	876.395	1548.35	883.567	1548.35	237.589	1548.35	648.663		1548.42	288.859	1548.42	439.359	1548.42	244.379
	835.557	1173.64		835.59	232.626		1548.43	416.646	1548.43	27.5059	1548.43	3178.04	1548.43	7736.88	1548.43	9197.45	1548.43	679.492	1548.43	2368.2	1548.43	361.495	1548.43	1439.12	1548.43	1534.42	1548.43	454.765	1548.43	7227.87	1548.43	5653.99	1548.43	3857.92	1548.43	1300.98	1548.43	1190.81	1548.43	457.847	1548.43	756.703		1548.5	202.526	1548.5	394.628	1548.5	279.686
	835.616	1193.9		835.649	221.839		1548.51	573.291	1548.51	33.8584	1548.51	1554.57	1548.51	5114.81	1548.51	11174.1	1548.51	946.381	1548.51	3000.45	1548.51	480.828	1548.51	1288.62	1548.51	1129.72	1548.51	265.02	1548.51	4869.11	1548.51	7509.81	1548.51	5043.68	1548.51	1868.52	1548.51	1814.93	1548.51	771.678	1548.51	943.136		1548.58	141.095	1548.58	348.729	1548.58	299.522
	835.674	1216.96		835.707	210.115		1548.59	772.81	1548.59	48.7935	1548.59	835.342	1548.59	2492.74	1548.59	10278.8	1548.59	714.808	1548.59	3630.87	1548.59	395.729	1548.59	850.589	1548.59	725.017	1548.59	178.048	1548.59	2610.49	1548.59	8292.25	1548.59	6229.45	1548.59	2524.57	1548.59	2652.84	1548.59	1105.46	1548.59	1270.18		1548.66	100.71	1548.66	302.345	1548.66	267.095
	835.732	1239.6		835.765	199.229		1548.67	1082.66	1548.67	71.6166	1548.67	752.18	1548.67	1343.23	1548.67	7133.74	1548.67	483.234	1548.67	3062.55	1548.67	245.595	1548.67	412.557	1548.67	460.33	1548.67	129.442	1548.67	1725.64	1548.67	7190.71	1548.67	6645.04	1548.67	3164.1	1548.67	3490.74	1548.67	1440.02	1548.67	1597.23		1548.73	83.3403	1548.73	256.212	1548.73	233.843
	835.79	1258.88		835.823	191.067		1548.75	1392.5	1548.75	102.302	1548.75	737.651	1548.75	823.506	1548.75	3734.4	1548.75	286.379	1548.75	1516.73	1548.75	95.6275	1548.75	229.38	1548.75	293.418	1548.75	132.573	1548.75	1174.15	1548.75	5042.51	1548.75	5112.09	1548.75	2932.07	1548.75	3791	1548.75	1773.81	1548.75	1382.86		1548.81	157.276	1548.81	211.101	1548.81	200.709
	835.848	1265.82		835.881	192.694		1548.83	1360.26	1548.83	140.924	1548.83	726.181	1548.83	794.678	1548.83	2036.97	1548.83	170.604	1548.83	414.186	1548.83	33.7364	1548.83	125.07	1548.83	213.476	1548.83	173.018	1548.83	756.44	1548.83	2588.28	1548.83	3306.85	1548.83	1881.81	1548.83	2976.2	1548.83	1841.17	1548.83	1088.93		1548.89	231.703	1548.89	167.985	1548.89	168.567
	835.907	1251.63		835.94	197.056		1548.91	1189.26	1548.91	180.127	1548.91	717.798	1548.91	934.532	1548.91	1589	1548.91	151.908	1548.91	94.3653	1548.91	11.4269	1548.91	63.4394	1548.91	170.896	1548.91	483.657	1548.91	961.002	1548.91	1289.43	1548.91	1681.99	1548.91	831.543	1548.91	2109.66	1548.91	1294.05	1548.91	795.002		1548.97	305.638	1548.97	130.999	1548.97	147.118
	835.965	1228.84		835.998	202.2		1548.99	908.543	1548.99	219.043	1548.99	980.952	1548.99	1245.6	1548.99	1307.72	1548.99	139.346	1548.99	19.1199	1548.99	8.58415	1548.99	32.8292	1548.99	141.708	1548.99	794.296	1548.99	1309.08	1548.99	987.363	1548.99	1057.02	1548.99	328.092	1548.99	1281.24	1548.99	746.928	1548.99	524.323		1549.05	357.8	1549.05	110.009	1549.05	137.437
	836.023	1203.98		836.056	206.125		1549.07	627.103	1549.07	204.706	1549.07	1406.07	1549.07	1680.5	1549.07	1262.68	1549.07	132.832	1549.07	14.3297	1549.07	8.58415	1549.07	35.8593	1549.07	125.982	1549.07	977.765	1549.07	1839.67	1549.07	815.418	1549.07	813.556	1549.07	221.616	1549.07	630.011	1549.07	308.426	1549.07	300.89		1549.13	356.727	1549.13	157.001	1549.13	139.839
	836.081	1180.91		836.114	207.295		1549.14	346.386	1549.14	189.563	1549.14	1920.61	1549.14	2279.31	1549.14	1404.83	1549.14	132.206	1549.14	14.3297	1549.14	11.4269	1549.14	81.6086	1549.14	123.657	1549.14	1114.55	1549.14	2891.95	1549.14	763.784	1549.14	690.93	1549.14	142.432	1549.14	361.08	1549.14	172.618	1549.14	140.417		1549.21	302.802	1549.21	204.594	1549.21	155.34
	836.14	1162.19		836.172	204.831		1549.22	144.941	1549.22	174.153	1549.22	2528.84	1549.22	2999.39	1549.22	1967.46	1549.22	137.77	1549.22	19.1199	1549.22	27.9689	1549.22	206.156	1549.22	521.784	1549.22	1212.31	1549.22	3944.23	1549.22	981.889	1549.22	842.34	1549.22	89.9619	1549.22	328.182	1549.22	123.19	1549.22	86.527		1549.29	239.887	1549.29	251.586	1549.29	179.824
	836.198	1148.46		836.231	198.946		1549.3	92.2987	1549.3	159.036	1549.3	3137.07	1549.3	3719.47	1549.3	2997.85	1549.3	166.765	1549.3	258.658	1549.3	55.3742	1549.3	380.375	1549.3	919.911	1549.3	933.46	1549.3	4659.24	1549.3	1449.35	1549.3	1219.76	1549.3	296.634	1549.3	412.482	1549.3	151.936	1549.3	108.309		1549.37	176.481	1549.37	268.617	1549.37	205.218
	836.256	1137.48		836.289	190.616		1549.38	309.451	1549.38	144.741	1549.38	2419.14	1549.38	4422.91	1549.38	4213.57	1549.38	196.645	1549.38	725.268	1549.38	83.8731	1549.38	554.594	1549.38	854.173	1549.38	654.606	1549.38	4471.15	1549.38	2439.15	1549.38	1710.25	1549.38	531.947	1549.38	603.183	1549.38	230.585	1549.38	164.725		1549.45	113.565	1549.45	234.425	1549.45	230.618
	836.314	1126.98		836.347	181.457		1549.46	538.978	1549.46	132.69	1549.46	1330.38	1549.46	3465.91	1549.46	5451.88	1549.46	226.62	1549.46	1191.88	1549.46	112.501	1549.46	708.018	1549.46	767.025	1549.46	432.697	1549.46	3265.14	1549.46	3605.31	1549.46	2522.31	1549.46	794.959	1549.46	947.371	1549.46	316.636	1549.46	222.629		1549.53	97.4778	1549.53	187.465	1549.53	255.112
	836.372	1116.59		836.405	173.218		1549.54	780.979	1549.54	125.781	1549.54	640.733	1549.54	2312.11	1549.54	5925.05	1549.54	255.846	1549.54	1353.09	1549.54	140.218	1549.54	619.525	1549.54	658.102	1549.54	292.382	1549.54	2059.14	1549.54	4347.35	1549.54	3373.23	1549.54	1110.86	1549.54	1292.15	1549.54	410.039	1549.54	280.517		1549.61	167.879	1549.61	139.613	1549.61	274.249
	836.431	1107.45		836.464	167.496		1549.62	1112.82	1549.62	124.803	1549.62	443.875	1549.62	1158.32	1549.62	4896.61	1549.62	195.889	1549.62	1358.75	1549.62	113.36	1549.62	447.225	1549.62	527.732	1549.62	271.343	1549.62	1184.17	1549.62	4219.65	1549.62	3697.25	1549.62	1426.77	1549.62	1636.34	1549.62	510.844	1549.62	336.893		1549.69	244.405	1549.69	91.7803	1549.69	274.156
	836.489	1101.82		836.522	165.486		1549.7	1504.89	1549.7	136.038	1549.7	352.469	1549.7	581.662	1549.7	3353.28	1549.7	135.138	1549.7	1146.43	1549.7	85.5716	1549.7	274.273	1549.7	265.775	1549.7	317.217	1549.7	678.769	1549.7	3025.57	1549.7	3370.87	1549.7	1662.65	1549.7	1921.08	1549.7	804.356	1549.7	362.282		1549.77	326.165	1549.77	44.8643	1549.77	251.822
	836.547	1107.58		836.58	170.172		1549.78	1896.96	1549.78	176.303	1549.78	332.228	1549.78	411.973	1549.78	1809.94	1549.78	74.4178	1549.78	732.866	1549.78	57.8844	1549.78	101.973	1549.78	106.737	1549.78	419.901	1549.78	482.18	1549.78	1831.48	1549.78	2431.22	1549.78	1491.38	1549.78	1619.09	1549.78	1097.87	1549.78	323.075		1549.84	409.135	1549.84	101.998	1549.84	211.236
	836.605	1118.1		836.638	178.077		1549.86	2239.39	1549.86	230.659	1549.86	365.072	1549.86	392.084	1549.86	928.128	1549.86	14.5365	1549.86	319.306	1549.86	31.2712	1549.86	134.658	1549.86	155.027	1549.86	566.558	1549.86	373.632	1549.86	976.944	1549.86	1491.57	1549.86	1038.2	1549.86	1253.91	1549.86	901.692	1549.86	278.214		1549.92	492.883	1549.92	217.948	1549.92	169.78
	836.664	1131.62		836.697	187.547		1549.94	1956.11	1549.94	285.454	1549.94	441.513	1549.94	513.102	1549.94	713.347	1549.94	9.13479	1549.94	19.1199	1549.94	22.2665	1549.94	200.378	1549.94	218.341	1549.94	796.897	1549.94	346.658	1549.94	692.656	1549.94	822.645	1549.94	625.069	1549.94	888.73	1549.94	704.314	1549.94	231.865		1550	576.773	1550	353.095	1550	128.377
	836.722	1145.89		836.755	196.58		1550.02	1519.2	1550.02	339.811	1550.02	610.936	1550.02	766.577	1550.02	627.02	1550.02	6.32946	1550.02	13.3067	1550.02	16.4231	1550.02	278.779	1550.02	296.325	1550.02	1126.44	1550.02	645.255	1550.02	510.246	1550.02	474.891	1550.02	311.927	1550.02	558.113	1550.02	506.913	1550.02	185.53		1550.08	660.16	1550.08	489.131	1550.08	87.9196
	836.78	1158.42		836.813	203.212		1550.1	1120.59	1550.1	379.832	1550.1	877.285	1550.1	1092.22	1550.1	677.925	1550.1	5.39352	1550.1	11.3629	1550.1	12.1317	1550.1	369.789	1550.1	389.358	1550.1	1455.97	1550.1	964.396	1550.1	482.767	1550.1	247.616	1550.1	127.23	1550.1	287.469	1550.1	310.685	1550.1	140.706		1550.16	742.506	1550.16	625.148	1550.16	144.597
	836.838	1166.94		836.871	206.1		1550.17	916.478	1550.17	340.046	1550.17	1192.32	1550.17	1466.96	1550.17	888.362	1550.17	6.32946	1550.17	13.3067	1550.17	8.97466	1550.17	585.087	1550.17	732.721	1550.17	1638.92	1550.17	1302.47	1550.17	522.257	1550.17	115.014	1550.17	81.4793	1550.17	86.8911	1550.17	163.743	1550.17	101.847		1550.24	649.002	1550.24	760.247	1550.24	215.031
	836.897	1164.2		836.93	195.287		1550.25	1087.03	1550.25	299.824	1550.25	1418.34	1550.25	1842.35	1550.25	1300.67	1550.25	9.13479	1550.25	19.1199	1550.25	6.58756	1550.25	801.037	1550.25	986.777	1550.25	1523.81	1550.25	1653.47	1550.25	630.334	1550.25	229.854	1550.25	167.638	1550.25	86.8006	1550.25	59.1368	1550.25	105.575		1550.32	554.705	1550.32	739.123	1550.32	286.319
	836.955	1131.64		836.988	181.457		1550.33	1868.97	1550.33	260.038	1550.33	1333.64	1550.33	2217.09	1550.33	1885.04	1550.33	35.3777	1550.33	189.843	1550.33	4.70807	1550.33	1016.34	1550.33	1169.82	1550.33	1248.06	1550.33	2004.47	1550.33	934.891	1550.33	416.601	1550.33	283.561	1550.33	187.367	1550.33	18.9518	1550.33	125.263		1550.4	460.35	1550.4	698.248	1550.4	357.533
	837.013	1083.58		837.046	166.387		1550.41	3367.07	1550.41	231.315	1550.41	1039.33	1550.41	2044.93	1550.41	2492.01	1550.41	72.9239	1550.41	389.852	1550.41	3.2182	1550.41	1190	1550.41	1280.06	1550.41	858.829	1550.41	2009.15	1550.41	1270.46	1550.41	669.83	1550.41	425.456	1550.41	309.741	1550.41	70.1207	1550.41	146.234		1550.48	366.71	1550.48	656.385	1550.48	427.786
	837.071	1031.54		837.104	152.08		1550.49	5537.61	1550.49	244.729	1550.49	744.426	1550.49	1593.79	1550.49	3098.98	1550.49	111	1550.49	589.861	1550.49	2.07466	1550.49	1258.06	1550.49	1160.69	1550.49	632.583	1550.49	1423.71	1550.49	1606.04	1550.49	927.928	1550.49	584.737	1550.49	451.255	1550.49	122.816	1550.49	166.898		1550.56	588.355	1550.56	614.405	1550.56	489.682
	837.13	977.866		837.163	140.495		1550.57	8922.62	1550.57	322.645	1550.57	450.113	1550.57	1142.02	1550.57	3452.26	1550.57	148.539	1550.57	661.148	1550.57	1.29897	1550.57	1205.43	1550.57	910.904	1550.57	784.196	1550.57	903.095	1550.57	1766.96	1550.57	1186.03	1550.57	744.793	1550.57	593.722	1550.57	176.123	1550.57	185.847		1550.64	953.322	1550.64	573.245	1550.64	537.11
	837.188	925.195		837.221	139.538		1550.65	13819.1	1550.65	513.194	1550.65	403.231	1550.65	690.878	1550.65	2640.71	1550.65	136.211	1550.65	561.304	1550.65	0.932302	1550.65	961.724	1550.65	661.116	1550.65	1090.98	1550.65	515.971	1550.65	1468.39	1550.65	1396.44	1550.65	904.084	1550.65	736.259	1550.65	229.022	1550.65	176.737		1550.72	1760.7	1550.72	624.628	1550.72	564.963
	837.246	876.121		837.279	173.942		1550.73	19261.2	1550.73	904.555	1550.73	608.465	1550.73	489.841	1550.73	1828.18	1550.73	94.0962	1550.73	375.383	1550.73	1.07177	1550.73	718.021	1550.73	505.363	1550.73	2240.09	1550.73	315.048	1550.73	1103.14	1550.73	1295.59	1550.73	720.283	1550.73	877.942	1550.73	280.52	1550.73	159.635		1550.8	3478.05	1550.8	789.68	1550.8	391.891
	837.304	928.27		837.337	212.213		1550.81	23054.1	1550.81	1341.8	1550.81	935.509	1550.81	479.009	1550.81	1016.66	1550.81	51.4487	1550.81	186.758	1550.81	1.88798	1550.81	776.479	1550.81	624.403	1550.81	3826.04	1550.81	255.03	1550.81	818.185	1550.81	928.814	1550.81	535.711	1550.81	735.024	1550.81	329.778	1550.81	139.994		1550.87	5817.95	1550.87	1103.57	1550.87	218.818
	837.363	983.342		837.396	253.263		1550.89	22961.6	1550.89	1943.79	1550.89	1369.51	1550.89	1011.59	1550.89	699.124	1550.89	9.33533	1550.89	19.1199	1550.89	3.65433	1550.89	906.51	1550.89	923.413	1550.89	5937.05	1550.89	298.588	1550.89	559.93	1550.89	562.039	1550.89	351.91	1550.89	540.227	1550.89	319.288	1550.89	118.483		1550.95	9014	1550.95	2155.43	1550.95	486.521
	837.421	1038.18		837.454	295.496		1550.97	18330.1	1550.97	3146.94	1550.97	2059.73	1550.97	1771.85	1550.97	824.585	1550.97	7.2677	1550.97	15.5764	1550.97	6.71843	1550.97	1137.96	1550.97	1664.01	1550.97	9729.53	1550.97	418.491	1550.97	311.401	1550.97	295.538	1550.97	171.213	1550.97	344.849	1550.97	291.451	1550.97	96.0886		1551.03	13033.9	1551.03	3638.43	1551.03	797.62
	837.479	1089.78		837.512	337.001		1551.05	12027.6	1551.05	4350.09	1551.05	2955.52	1551.05	2720.42	1551.05	1380.12	1551.05	7.62645	1551.05	19.1199	1551.05	11.4269	1551.05	1876.64	1551.05	2861.22	1551.05	13989	1551.05	743.106	1551.05	72.5106	1551.05	144.908	1551.05	46.8096	1551.05	150.062	1551.05	247.482	1551.05	73.9572		1551.11	16718.7	1551.11	5695.03	1551.11	1159.18
	837.537	1086.7		837.57	375.823		1551.13	7189.56	1551.13	4842.2	1551.13	4164.57	1551.13	4092.22	1551.13	2138.58	1551.13	10.3995	1551.13	95.3008	1551.13	41.7999	1551.13	2875.93	1551.13	4475.64	1551.13	15860.8	1551.13	1146.03	1551.13	139.9	1551.13	60.1289	1551.13	14.4081	1551.13	100.667	1551.13	195.164	1551.13	53.1857		1551.19	16767.1	1551.19	8690.21	1551.19	1800.72
	837.596	1079.73		837.629	324.963		1551.21	4844.57	1551.21	3557.33	1551.21	5865.47	1551.21	6734.38	1551.21	3389.31	1551.21	70.995	1551.21	407.085	1551.21	99.6226	1551.21	4378.17	1551.21	7163.61	1551.21	14768.4	1551.21	1619.31	1551.21	499.304	1551.21	99.9139	1551.21	14.4081	1551.21	157.995	1551.21	142.067	1551.21	34.6564		1551.27	12783.8	1551.27	12532.1	1551.27	2892.63
	837.654	1071.08		837.687	272.797		1551.28	3826.36	1551.28	1992.74	1551.28	7566.37	1551.28	9953.39	1551.28	5311.52	1551.28	184.45	1551.28	956.207	1551.28	196.788	1551.28	6890.6	1551.28	9851.58	1551.28	10547.9	1551.28	2092.58	1551.28	891.908	1551.28	255.566	1551.28	62.284	1551.28	327.589	1551.28	89.7372	1551.28	20.4727		1551.35	8602.1	1551.35	15571.1	1551.35	4717.26
	837.712	1062.84		837.745	222.367		1551.36	3681.87	1551.36	1086.97	1551.36	7617.69	1551.36	12163.4	1551.36	8570.97	1551.36	349.338	1551.36	1859.42	1551.36	323.557	1551.36	9403.03	1551.36	11777.9	1551.36	6117.13	1551.36	2437.7	1551.36	1322.49	1551.36	628.383	1551.36	218.561	1551.36	632.548	1551.36	211.055	1551.36	15.5291		1551.43	5404.54	1551.43	15098	1551.43	6615.35
	837.77	1056.59		837.804	288.186		1551.44	4126.9	1551.44	799.618	1551.44	4775.08	1551.44	11073	1551.44	11928.5	1551.44	514.76	1551.44	2763.74	1551.44	450.979	1551.44	11072.5	1551.44	12154.2	1551.44	3463.32	1551.44	2175.08	1551.44	1768.89	1551.44	1001.65	1551.44	640.533	1551.44	1071.6	1551.44	352.599	1551.44	17.2931		1551.51	3114.72	1551.51	12004.9	1551.51	8513.44
	837.829	1053.06		837.862	355.527		1551.52	5788.65	1551.52	621.639	1551.52	1932.48	1551.52	7381.92	1551.52	15016	1551.52	679.651	1551.52	3666.96	1551.52	577.749	1551.52	10317.9	1551.52	9633.46	1551.52	2379.9	1551.52	1513.27	1551.52	2215.29	1551.52	1374.47	1551.52	1275.01	1551.52	1646.84	1551.52	512.186	1551.52	27.853		1551.59	2153.78	1551.59	8187.87	1551.59	10185.6
	837.887	1052.03		837.92	421.347		1551.6	8869.91	1551.6	540.133	1551.6	980.783	1551.6	3690.82	1551.6	15359.2	1551.6	802.274	1551.6	4190.01	1551.6	492.498	1551.6	7405.7	1551.6	6029.2	1551.6	2069.19	1551.6	851.461	1551.6	2165.71	1551.6	1657.76	1551.6	1909.48	1551.6	2353.57	1551.6	673.199	1551.6	40.7505		1551.67	2118.35	1551.67	5060.7	1551.67	9366.51
	837.945	1052.47		837.978	338.414		1551.68	12648.5	1551.68	744.33	1551.68	820.961	1551.68	2223.72	1551.68	11132.8	1551.68	539.517	1551.68	3649.78	1551.68	406.306	1551.68	4493.53	1551.68	3219.09	1551.68	2184.69	1551.68	472.597	1551.68	1736.47	1551.68	1765.91	1551.68	2302.41	1551.68	3433.98	1551.68	834.548	1551.68	55.1438		1551.75	2591.72	1551.75	3352.32	1551.75	7728.38
	838.004	1052.82		838.037	253.959		1551.76	17194.3	1551.76	1071.26	1551.76	772.07	1551.76	1524.99	1551.76	5807.46	1551.76	276.76	1551.76	2375.19	1551.76	320.202	1551.76	2545.46	1551.76	2112.85	1551.76	2742.34	1551.76	290.259	1551.76	1290.64	1551.76	1479.91	1551.76	2109.11	1551.76	3767.52	1551.76	994.947	1551.76	69.9083		1551.83	3714.84	1551.83	2233.03	1551.83	5660.23
	838.062	1051.47		838.095	171.027		1551.84	20081.9	1551.84	1639.4	1551.84	895.834	1551.84	1108.05	1551.84	2682.87	1551.84	167.977	1551.84	1100.6	1551.84	235.163	1551.84	1708.57	1551.84	1789.55	1551.84	4099.28	1551.84	282.6	1551.84	844.819	1551.84	1133.2	1551.84	1356.64	1551.84	2883.86	1551.84	1150.07	1551.84	83.8226		1551.91	5582.01	1551.91	2108.88	1551.91	3156.94
	838.12	1047.12		838.153	275.623		1551.92	17862.1	1551.92	2469.98	1551.92	1304.18	1551.92	1418.95	1551.92	1860.2	1551.92	82.2354	1551.92	195.57	1551.92	161.724	1551.92	1349.99	1551.92	1641.52	1551.92	6174.71	1551.92	321.332	1551.92	550.302	1551.92	786.039	1551.92	604.179	1551.92	2000.2	1551.92	1055.83	1551.92	95.7722		1551.99	8072.85	1551.99	3015.61	1551.99	1750.43
	838.178	1039.13		838.212	404.27		1552	12752.1	1552	3230.13	1552	1761.96	1552	1966.06	1552	1549.07	1552	20.2309	1552	105.654	1552	108.449	1552	1340.63	1552	2321.05	1552	9194.16	1552	401.367	1552	336.892	1552	439.339	1552	371.007	1552	1147.94	1552	721.117	1552	102.289		1552.06	10993	1552.06	4394.57	1552.06	1686.15
	838.237	1027.66		838.27	315.707		1552.08	8067.22	1552.08	3785.73	1552.08	2416.63	1552.08	2656.67	1552.08	1805.97	1552.08	9.13479	1552.08	108.045	1552.08	111.785	1552.08	1848.12	1552.08	3241.45	1552.08	12213.6	1552.08	570.316	1552.08	190.306	1552.08	155.245	1552.08	203.006	1552.08	725.347	1552.08	386.401	1552.08	93.6133		1552.14	12602.2	1552.14	6037.66	1552.14	1771.64
	838.295	1013.65		838.328	225.624		1552.16	5174.98	1552.16	3580.77	1552.16	3964.1	1552.16	3900.7	1552.16	2430.34	1552.16	9.13479	1552.16	261.313	1552.16	116.994	1552.16	2766.8	1552.16	4621.5	1552.16	12471	1552.16	857.264	1552.16	103.84	1552.16	95.7553	1552.16	102.032	1552.16	506.946	1552.16	144.891	1552.16	80.3416		1552.22	11729.5	1552.22	8307.71	1552.22	2001.01
	838.353	998.565		838.387	137.065		1552.24	3271.8	1552.24	2391.74	1552.24	5511.57	1552.24	5711.1	1552.24	3458.37	1552.24	64.5809	1552.24	611.201	1552.24	124.076	1552.24	4066.46	1552.24	6242.86	1552.24	9907.58	1552.24	1240.93	1552.24	148.346	1552.24	126.467	1552.24	61.8298	1552.24	430.577	1552.24	49.5068	1552.24	65.2188		1552.3	8671.73	1552.3	10778.9	1552.3	3293.19
	838.412	984.11		838.445	143.779		1552.32	2479.81	1552.32	1303.79	1552.32	5763.71	1552.32	7521.51	1552.32	5493.61	1552.32	184.079	1552.32	1235.36	1552.32	185.471	1552.32	5886.16	1552.32	8061.82	1552.32	6928.9	1552.32	1624.6	1552.32	392.438	1552.32	183.908	1552.32	140.727	1552.32	454.343	1552.32	35.641	1552.32	49.4418		1552.38	5264.59	1552.38	12629	1552.38	4585.37
	838.47	971.865		838.503	152.813		1552.39	2543.44	1552.39	729.385	1552.39	4356.43	1552.39	8964.7	1552.39	8037.6	1552.39	383.221	1552.39	2014.71	1552.39	369.64	1552.39	8027.47	1552.39	9480.44	1552.39	3950.23	1552.39	1561.93	1552.39	649.273	1552.39	268.448	1552.39	407.987	1552.39	491.617	1552.39	151.282	1552.39	34.2949		1552.46	3264.98	1552.46	11584.4	1552.46	5850.55
	838.528	962.982		838.561	161.83		1552.47	3226.74	1552.47	534.078	1552.47	2494.77	1552.47	7691.65	1552.47	10380.7	1552.47	634.723	1552.47	2795.71	1552.47	553.808	1552.47	9095.53	1552.47	8378.55	1552.47	2065.97	1552.47	1308.05	1552.47	906.732	1552.47	471.918	1552.47	676.501	1552.47	542.095	1552.47	296.707	1552.47	20.9841		1552.54	2393.94	1552.54	8510.07	1552.54	7081.84
	838.586	958.013		838.62	168.501		1552.55	4122.63	1552.55	439.16	1552.55	1127.84	1552.55	4926.06	1552.55	12429.9	1552.55	886.225	1552.55	3576.13	1552.55	485.918	1552.55	7418.42	1552.55	5898.54	1552.55	1502.32	1552.55	901.674	1552.55	1163.57	1552.55	675.388	1552.55	945.176	1552.55	1140.02	1552.55	466.001	1552.55	12.8828		1552.62	1773.7	1552.62	5426.17	1552.62	7867.93
	838.645	956.857		838.678	166.917		1552.63	5907.32	1552.63	447.22	1552.63	742.017	1552.63	2343.65	1552.63	11441.6	1552.63	860.759	1552.63	3887.01	1552.63	399.645	1552.63	5103.38	1552.63	3418.54	1552.63	1395.63	1552.63	495.299	1552.63	1252.12	1552.63	807.239	1552.63	1212.96	1552.63	1738.53	1552.63	636.635	1552.63	7.32271		1552.7	1569.05	1552.7	2976.13	1552.7	7262.59
	838.703	958.872		838.736	162.192		1552.71	8644.73	1552.71	545.689	1552.71	621.611	1552.71	1443.75	1552.71	7242.18	1552.71	608.448	1552.71	2960	1552.71	312.308	1552.71	2788.34	1552.71	2308.42	1552.71	1425.67	1552.71	287.618	1552.71	937.939	1552.71	794.828	1552.71	1479.05	1552.71	2336.46	1552.71	807.484	1552.71	3.81596		1552.78	1777.22	1552.78	1988.11	1552.78	5649.82
	838.761	963.028		838.795	155.886		1552.79	10241.7	1552.79	713.554	1552.79	554.012	1552.79	1156.44	1552.79	3519.15	1552.79	347.594	1552.79	1842.65	1552.79	224.829	1552.79	1491.43	1552.79	1508.49	1552.79	1650.68	1552.79	173.984	1552.79	623.759	1552.79	594.375	1552.79	1415	1552.79	2130.69	1552.79	977.297	1552.79	1.80136		1552.86	2567.43	1552.86	1738.74	1552.86	3692.2
	838.82	968.129		838.853	149.577		1552.87	9966.14	1552.87	961.358	1552.87	545.319	1552.87	1037.08	1552.87	1966.04	1552.87	124.621	1552.87	725.31	1552.87	138.082	1552.87	1061.78	1552.87	1132.69	1552.87	2384.27	1552.87	160.422	1552.87	353.807	1552.87	392.857	1552.87	857.27	1552.87	1625.71	1552.87	817.459	1552.87	0.758242		1552.94	3981.78	1552.94	1662.99	1552.94	2114.4
	838.878	972.963		838.911	144.529		1552.95	8473.09	1552.95	1390.49	1552.95	848.867	1552.95	1098.48	1552.95	1474.72	1552.95	63.6849	1552.95	198.391	1552.95	52.7637	1552.95	899.885	1552.95	1485.65	1552.95	3921.39	1552.95	238.256	1552.95	177.764	1552.95	191.34	1552.95	299.536	1552.95	1115.64	1552.95	486.162	1552.95	0.278871		1553.02	5396.13	1553.02	1856.33	1553.02	1505.86
	838.936	976.454		838.97	141.384		1553.03	5890.89	1553.03	1901.25	1553.03	1253.14	1553.03	1405.82	1553.03	1375.64	1553.03	32.772	1553.03	140.089	1553.03	30.2935	1553.03	942.99	1553.03	1933.43	1553.03	6001.48	1553.03	354.983	1553.03	102.013	1553.03	65.8695	1553.03	90.2401	1553.03	605.571	1553.03	154.866	1553.03	0.0872556		1553.1	6665.18	1553.1	2767.88	1553.1	1346.18
	838.995	977.728		839.028	140.013		1553.11	3548.26	1553.11	2180.88	1553.11	1752.93	1553.11	2212.85	1553.11	1439.64	1553.11	33.8262	1553.11	269.147	1553.11	30.3918	1553.11	1295.96	1553.11	2473.07	1553.11	6701.6	1553.11	488.972	1553.11	72.7635	1553.11	27.8579	1553.11	14.4081	1553.11	314.351	1553.11	148.343	1553.11	0.0263387		1553.18	6685.26	1553.18	4082.82	1553.18	1334.75
	839.053	976.228		839.086	139.548		1553.19	2078.6	1553.19	1704.34	1553.19	2594.32	1553.19	3187.19	1553.19	1688.99	1553.19	79.2678	1553.19	759.971	1553.19	56.4817	1553.19	1835.67	1553.19	3090.11	1553.19	5976.41	1553.19	639.896	1553.19	95.856	1553.19	22.1788	1553.19	63.9064	1553.19	190.177	1553.19	147.915	1553.19	0.0278112		1553.25	5158.74	1553.25	5418.55	1553.25	1604.46
	839.111	971.783		839.145	138.624		1553.27	1328.87	1553.27	1227.8	1553.27	3435.7	1553.27	4458.94	1553.27	2383.24	1553.27	262.995	1553.27	1622.05	1553.27	108.109	1553.27	2738.88	1553.27	3996.69	1553.27	4558.23	1553.27	894.657	1553.27	165.781	1553.27	47.5098	1553.27	186.519	1553.27	228.572	1553.27	152.987	1553.27	0.093469		1553.33	3632.23	1553.33	6754.28	1553.33	2253.35
	839.17	964.719		839.203	135.695		1553.35	1084.23	1553.35	752.455	1553.35	3326.3	1553.35	5730.7	1553.35	3622.03	1553.35	550.034	1553.35	2668.15	1553.35	400.165	1553.35	3710.7	1553.35	4903.27	1553.35	3086.02	1553.35	1149.42	1553.35	242.551	1553.35	99.7418	1553.35	343.241	1553.35	365.903	1553.35	163.493	1553.35	0.296238		1553.41	2266.28	1553.41	6798.23	1553.41	2945.72
	839.228	955.875		839.261	129.718		1553.43	1396.68	1553.43	443.082	1553.43	2300.28	1553.43	5828.13	1553.43	5062.84	1553.43	858.012	1553.43	4099.83	1553.43	692.222	1553.43	4682.19	1553.43	4755.79	1553.43	1753.41	1553.43	921.31	1553.43	326.114	1553.43	188.314	1553.43	518.793	1553.43	565.264	1553.43	179.562	1553.43	0.798649		1553.49	1420.78	1553.49	5551.43	1553.49	3646.25
	839.286	946.545		839.32	120.336		1553.51	1886.28	1553.51	250.109	1553.51	1274.26	1553.51	4151.16	1553.51	6503.66	1553.51	1165.99	1553.51	6269.29	1553.51	886.956	1553.51	4664.52	1553.51	3897.38	1553.51	877.833	1553.51	646.081	1553.51	416.521	1553.51	279.215	1553.51	695.573	1553.51	853.556	1553.51	202.21	1553.51	1.87844		1553.57	985.872	1553.57	3876.45	1553.57	4346.78
	839.345	938.249		839.378	108.337		1553.59	2434.72	1553.59	253.691	1553.59	723.568	1553.59	2281.8	1553.59	6949.13	1553.59	1451.32	1553.59	7823.5	1553.59	965.266	1553.59	3503.1	1553.59	2791.8	1553.59	661.986	1553.59	410.379	1553.59	638.235	1553.59	370.116	1553.59	872.405	1553.59	1176.8	1553.59	323.181	1553.59	3.91268		1553.65	740.96	1553.65	2201.47	1553.65	4606.15
	839.403	932.405		839.436	95.0585		1553.66	3256.34	1553.66	299.315	1553.66	400.36	1553.66	1301.87	1553.66	5625.17	1553.66	1386.55	1553.66	7691.56	1553.66	921.368	1553.66	2249.7	1553.66	1686.22	1553.66	603.546	1553.66	256.879	1553.66	764.84	1553.66	417.785	1553.66	1048.08	1553.66	1500.04	1553.66	480.57	1553.66	7.31763		1553.73	627.991	1553.73	1296.17	1553.73	3901.62
	839.461	929.945		839.495	82.1077		1553.74	4077.96	1553.74	370.16	1553.74	381.539	1553.74	821.732	1553.74	3654.75	1553.74	1000.44	1553.74	5938.62	1553.74	759.634	1553.74	1396.52	1553.74	1005.44	1553.74	652.59	1553.74	145.803	1553.74	522.891	1553.74	339.468	1553.74	1152.7	1553.74	1798.13	1553.74	637.959	1553.74	12.3894		1553.81	637.74	1553.81	1071.98	1553.81	2693.67
	839.52	931.025		839.553	70.7539		1553.82	4316.56	1553.82	468.405	1553.82	443.429	1553.82	484.049	1553.82	1740.56	1553.82	614.326	1553.82	3931.38	1553.82	597.237	1553.82	730.959	1553.82	599.332	1553.82	824.032	1553.82	72.7107	1553.82	280.942	1553.82	260.545	1553.82	856.659	1553.82	1957.52	1553.82	712.137	1553.82	19.1554		1553.89	1370.74	1553.89	885.201	1553.89	1485.72
	839.578	934.904		839.611	61.7272		1553.9	4160.15	1553.9	593.302	1553.9	585.316	1553.9	626.147	1553.9	954.178	1553.9	449.688	1553.9	2346.58	1553.9	435.482	1553.9	416.936	1553.9	570.561	1553.9	1361.55	1553.9	45.1326	1553.9	103.427	1553.9	181.749	1553.9	559.852	1553.9	1167.75	1553.9	569.162	1553.9	27.2176		1553.97	2103.74	1553.97	732.748	1553.97	932.507
	839.636	940.054		839.67	55.2238		1553.98	3224.25	1553.98	719.618	1553.98	943.928	1553.98	1077.05	1553.98	669.178	1553.98	440.247	1553.98	2077.88	1553.98	476.059	1553.98	346.842	1553.98	790.367	1553.98	2154.88	1553.98	74.9435	1553.98	24.7819	1553.98	103.74	1553.98	263.817	1553.98	377.991	1553.98	426.188	1553.98	35.7766		1554.05	2655.15	1554.05	1169.69	1554.05	813.514
	839.695	944.469		839.728	51.015		1554.06	2144.45	1554.06	845.933	1554.06	1672.04	1554.06	1671.54	1554.06	987.747	1554.06	647.632	1554.06	3006.71	1554.06	665.64	1554.06	410.656	1554.06	1027.05	1554.06	2948.2	1554.06	136.885	1554.06	10.4653	1554.06	48.1372	1554.06	100.106	1554.06	260.588	1554.06	288.882	1554.06	43.7256		1554.13	3052.76	1554.13	1611.33	1554.13	712.294
	839.753	946.07		839.786	48.7087		1554.14	1064.66	1554.14	884.975	1554.14	2780.33	1554.14	2548.14	1554.14	1721.15	1554.14	1013.55	1554.14	5328.54	1554.14	1017.23	1554.14	610.688	1554.14	1280.43	1554.14	3134.45	1554.14	199.74	1554.14	8.58142	1554.14	17.7557	1554.14	87.6928	1554.14	189.84	1554.14	209.001	1554.14	49.8904		1554.21	2982.96	1554.21	2053.93	1554.21	628.96
	839.811	943.082		839.845	47.9472		1554.22	713.01	1554.22	666.57	1554.22	3888.62	1554.22	4223.62	1554.22	2634.65	1554.22	1614.87	1554.22	8615.95	1554.22	1778.3	1554.22	1011.71	1554.22	1550.68	1554.22	2675.54	1554.22	262.576	1554.22	10.4653	1554.22	35.8644	1554.22	260.287	1554.22	157.462	1554.22	171.63	1554.22	53.1414		1554.29	2351.83	1554.29	2496.62	1554.29	709.901
	839.87	933.16		839.903	48.5792		1554.3	598.333	1554.3	448.164	1554.3	4266.94	1554.3	5899.11	1554.3	3782.73	1554.3	2991.03	1554.3	14102.9	1554.3	3103.76	1554.3	1413.4	1554.3	2119.14	1554.3	2010.54	1554.3	324.473	1554.3	53.4291	1554.3	81.3456	1554.3	478.75	1554.3	500.212	1554.3	183.225	1554.3	50.3342		1554.37	1720.69	1554.37	2938.47	1554.37	1048.73
	839.928	917.891		839.961	50.6555		1554.38	553.381	1554.38	334.256	1554.38	3997.12	1554.38	6888.12	1554.38	5646.09	1554.38	4999.84	1554.38	21912	1554.38	4557.24	1554.38	1814.46	1554.38	2687.6	1554.38	1345.55	1554.38	375.985	1554.38	188.266	1554.38	153.239	1554.38	736.054	1554.38	955.662	1554.38	350.958	1554.38	45.047		1554.45	1112.27	1554.45	2972.82	1554.45	1387.57
	839.986	898.497		840.02	54.3714		1554.46	598.146	1554.46	241.065	1554.46	2693.44	1554.46	6676.08	1554.46	7697.05	1554.46	7901.94	1554.46	30068	1554.46	6559.78	1554.46	2201.33	1554.46	2297.96	1554.46	707.494	1554.46	401.459	1554.46	335.036	1554.46	231.934	1554.46	1390.12	1554.46	1544.67	1554.46	620.031	1554.46	37.9549		1554.52	534.992	1554.52	2150.52	1554.52	1534.53
	840.045	876.876		840.078	59.9233		1554.54	803.986	1554.54	162.735	1554.54	1389.77	1554.54	4476.64	1554.54	9305.92	1554.54	10981.2	1554.54	36412.4	1554.54	9028.9	1554.54	2049.41	1554.54	1753.02	1554.54	411.741	1554.54	362.639	1554.54	481.806	1554.54	311.082	1554.54	2407.16	1554.54	2685.77	1554.54	937.308	1554.54	29.9672		1554.6	389.517	1554.6	1328.22	1554.6	1656.1
	840.103	855.287		840.137	67.4165		1554.62	1010.55	1554.62	105.234	1554.62	705.662	1554.62	2068.37	1554.62	8620.48	1554.62	11235	1554.62	39130.5	1554.62	8943.33	1554.62	1476.67	1554.62	1208.08	1554.62	384.09	1554.62	271.649	1554.62	527.99	1554.62	389.778	1554.62	3424.19	1554.62	3922.2	1554.62	1320.07	1554.62	22.0578		1554.68	337.761	1554.68	862.967	1554.68	1749.24
	840.161	835.973		840.195	76.8004		1554.7	1216.4	1554.7	104.115	1554.7	557.98	1554.7	897.022	1554.7	6191.62	1554.7	7934.22	1554.7	35436.2	1554.7	6159.8	1554.7	903.936	1554.7	803.695	1554.7	360.405	1554.7	180.054	1554.7	426.113	1554.7	325.061	1554.7	4207.48	1554.7	5158.63	1554.7	1795.63	1554.7	15.0437		1554.76	339.028	1554.76	519.432	1554.76	1436.92
	840.22	820.778		840.253	87.8722		1554.78	1416.34	1554.78	128.688	1554.78	476.612	1554.78	727.373	1554.78	3647.52	1554.78	4107.01	1554.78	24345.5	1554.78	3376.28	1554.78	453.67	1554.78	554.376	1554.78	340.768	1554.78	89.0643	1554.78	323.28	1554.78	259.679	1554.78	4394.57	1554.78	5709.1	1554.78	2271.19	1554.78	9.44214		1554.84	389.801	1554.84	247.255	1554.84	928.805
	840.278	810.913		840.312	100.289		1554.85	1516.05	1554.85	166.296	1554.85	477.981	1554.85	584.645	1554.85	1682.61	1554.85	1898.18	1554.85	13503.9	1554.85	1868.96	1554.85	292.224	1554.85	397.501	1554.85	325.097	1554.85	36.8656	1554.85	220.442	1554.85	194.34	1554.85	3154.22	1554.85	4307.33	1554.85	2507.62	1554.85	5.40875		1554.92	495.431	1554.92	337.151	1554.92	420.689
	840.336	809.468		840.37	113.573		1554.93	1438.84	1554.93	216.516	1554.93	727.641	1554.93	473.428	1554.93	1235.18	1554.93	1300.68	1554.93	8363.2	1554.93	1373.02	1554.93	290.612	1554.93	283.686	1554.93	577.262	1554.93	34.8022	1554.93	118.554	1554.93	129.728	1554.93	1670.13	1554.93	2905.55	1554.93	1852.86	1554.93	2.80907		1555	729.912	1555	439.158	1555	368.438
	840.395	817.38		840.428	127.112		1555.01	892.814	1555.01	278.678	1555.01	1081.76	1555.01	913.748	1555.01	1041	1555.01	983.871	1555.01	6805.97	1555.01	984.132	1555.01	307.363	1555.01	216.834	1555.01	909.513	1555.01	72.9541	1555.01	45.0968	1555.01	88.6762	1555.01	1111.86	1555.01	1898.3	1555.01	1189.46	1555.01	1.34043		1555.08	1055.03	1555.08	553.497	1555.08	333.855
	840.453	834.953		840.487	140.17		1555.09	346.791	1555.09	340.841	1555.09	1546.59	1555.09	1524.02	1555.09	910.748	1555.09	861.98	1555.09	6323.79	1555.09	727.145	1555.09	338.069	1555.09	291.62	1555.09	1167.53	1555.09	112.307	1555.09	10.4653	1555.09	67.7953	1555.09	747.052	1555.09	1029.98	1555.09	676.133	1555.09	0.690645		1555.16	1292.63	1555.16	679.752	1555.16	316.32
	840.512	859.881		840.545	151.98		1555.17	182.996	1555.17	266.01	1555.17	2197.39	1555.17	2273.3	1555.17	853.171	1555.17	1255.42	1555.17	7517.37	1555.17	1143.65	1555.17	384.246	1555.17	411.308	1555.17	1091.8	1555.17	152.167	1555.17	8.58142	1555.17	65.1754	1555.17	498.298	1555.17	710.097	1555.17	466.505	1555.17	0.654468		1555.24	1047.87	1555.24	866.716	1555.24	316.254
	840.57	889.267		840.604	161.897		1555.25	81.168	1555.25	190.544	1555.25	2848.2	1555.25	3023.23	1555.25	1478.34	1555.25	1921	1555.25	10329.4	1555.25	1930.94	1555.25	440.365	1555.25	530.996	1555.25	855.841	1555.25	191.748	1555.25	10.4653	1555.25	80.2436	1555.25	550.549	1555.25	712.955	1555.25	325.725	1555.25	1.2027		1555.32	802.615	1555.32	1110.2	1555.32	389.405
	840.628	921.051		840.662	169.621		1555.33	41.2202	1555.33	115.12	1555.33	2802.4	1555.33	3772.7	1555.33	2524.6	1555.33	2978.29	1555.33	13850.2	1555.33	2862.11	1555.33	497.537	1555.33	611.251	1555.33	619.294	1555.33	230.271	1555.33	70.5366	1555.33	113.881	1555.33	816.176	1555.33	783.491	1555.33	256.329	1555.33	2.5051		1555.4	557.852	1555.4	1037.24	1555.4	463.148
	840.687	952.594		840.72	175.326		1555.41	67.4978	1555.41	40.3924	1555.41	2147.54	1555.41	4520.83	1555.41	3570.87	1555.41	4807.08	1555.41	19639.8	1555.41	4087.79	1555.41	554.789	1555.41	575.018	1555.41	383.329	1555.41	253.062	1555.41	160.309	1555.41	148.294	1555.41	1202.71	1555.41	910.324	1555.41	248.301	1555.41	4.88313		1555.48	334.739	1555.48	896.337	1555.48	536.298
	840.745	981.012		840.779	179.698		1555.49	152.639	1555.49	9.3278	1555.49	1366.5	1555.49	3923.35	1555.49	4564.56	1555.49	6904.31	1555.49	27305.9	1555.49	5450.77	1555.49	611.101	1555.49	480.244	1555.49	199.201	1555.49	247.353	1555.49	250.081	1555.49	182.821	1555.49	1680.64	1555.49	1533.44	1555.49	411.619	1555.49	8.76696		1555.56	165.598	1555.56	725.714	1555.56	588.415
	840.803	997.99		840.837	183.764		1555.57	268.495	1555.57	6.13319	1555.57	616.646	1555.57	2413.86	1555.57	5354.75	1555.57	8248.59	1555.57	32045.2	1555.57	6395.75	1555.57	458.306	1555.57	383.979	1555.57	129.049	1555.57	157.555	1555.57	319.339	1555.57	216.733	1555.57	2251.88	1555.57	2322.89	1555.57	785.446	1555.57	14.5629		1555.64	59.54	1555.64	555.092	1555.64	606.464
	840.862	897.917		840.895	188.65		1555.65	389.417	1555.65	4.1664	1555.65	278.554	1555.65	1203.02	1555.65	5458.25	1555.65	7275.02	1555.65	32143	1555.65	5813.68	1555.65	305.51	1555.65	286.926	1555.65	88.1326	1555.65	67.7561	1555.65	282.167	1555.65	248.406	1555.65	2823.9	1555.65	3230.85	1555.65	1160.49	1555.65	22.577		1555.72	21.8512	1555.72	397.432	1555.72	575.845
	840.92	797.844		840.954	195.286		1555.73	511.063	1555.73	3.2663	1555.73	162.584	1555.73	732.331	1555.73	3787.99	1555.73	4919.95	1555.73	26551.6	1555.73	3744.97	1555.73	209.09	1555.73	189.998	1555.73	75.8161	1555.73	12.7649	1555.73	211.742	1555.73	234.268	1555.73	3395.14	1555.73	4081.89	1555.73	1535.57	1555.73	32.8533		1555.8	34.5157	1555.8	314.72	1555.8	400.401
	840.979	778.971		841.012	204.26		1555.81	631.986	1555.81	3.16504	1555.81	124.006	1555.81	491.551	1555.81	2117.74	1555.81	2420.08	1555.81	16772	1555.81	1676.26	1555.81	128.579	1555.81	94.1532	1555.81	94.5817	1555.81	8.08536	1555.81	140.697	1555.81	182.428	1555.81	2747.14	1555.81	3608.85	1555.81	1909.48	1555.81	45.1342		1555.87	98.7274	1555.87	255.681	1555.87	224.957
	841.037	762.12		841.071	215.739		1555.89	525.42	1555.89	3.51834	1555.89	149.755	1555.89	361.245	1555.89	1150.57	1555.89	1182.91	1555.89	8355.62	1555.89	926.95	1555.89	63.2377	1555.89	22.0305	1555.89	141.039	1555.89	4.95973	1555.89	70.2722	1555.89	129.87	1555.89	1880.78	1555.89	2536.94	1555.89	1825.2	1555.89	58.7842		1555.95	163.757	1555.95	225.824	1555.95	148.849
	841.095	744.174		841.129	229.558		1555.97	397.057	1555.97	3.96581	1555.97	264.413	1555.97	350.413	1555.97	749.524	1555.97	913.665	1555.97	5310.47	1555.97	674.081	1555.97	13.8679	1555.97	11.9553	1555.97	188.075	1555.97	3.06955	1555.97	10.4653	1555.97	77.2802	1555.97	1014.43	1555.97	1685.52	1555.97	1393.53	1555.97	72.8769		1556.03	228.878	1556.03	226.423	1556.03	126.127
	841.154	723.053		841.187	245.264		1556.05	267.972	1556.05	4.20637	1556.05	414.971	1556.05	629.115	1556.05	628.702	1556.05	733.938	1556.05	5009.6	1556.05	575.261	1556.05	11.2111	1556.05	14.8108	1556.05	234.526	1556.05	2.04172	1556.05	6.36424	1556.05	25.3643	1556.05	559.825	1556.05	1046.26	1556.05	961.079	1556.05	86.2788		1556.11	293.31	1556.11	258.262	1556.11	115.019
	841.212	699.219		841.246	262.194		1556.13	139.612	1556.13	4.07593	1556.13	660.846	1556.13	965.194	1556.13	560.27	1556.13	606.099	1556.13	4977.16	1556.13	583.376	1556.13	58.9425	1556.13	76.9918	1556.13	195.482	1556.13	1.52877	1556.13	3.96186	1556.13	8.0561	1556.13	440.84	1556.13	573.324	1556.13	529.408	1556.13	97.8459		1556.19	305.593	1556.19	290.701	1556.19	113.654
	841.271	674.616		841.304	279.465		1556.2	43.7609	1556.2	3.57737	1556.2	1029.73	1556.2	1350.77	1556.2	558.059	1556.2	758.251	1556.2	5376.06	1556.2	730.127	1556.2	142.08	1556.2	140.572	1556.2	155.388	1556.2	1.25611	1556.2	3.07473	1556.2	5.20171	1556.2	378.739	1556.2	442.102	1556.2	237.083	1556.2	78.7176		1556.27	198.721	1556.27	322.537	1556.27	121.764
	841.329	652.551		841.363	296.022		1556.28	12.4004	1556.28	2.861	1556.28	1375.06	1556.28	1829.87	1556.28	889.428	1556.28	1110.89	1556.28	7197.92	1556.28	971.993	1556.28	225.869	1556.28	204.624	1556.28	114.957	1556.28	1.04964	1556.28	3.50086	1556.28	3.77878	1556.28	356.893	1556.28	412.096	1556.28	101.017	1556.28	58.5326		1556.35	91.8498	1556.35	288.422	1556.35	133.29
	841.387	655.217		841.421	310.692		1556.36	7.27848	1556.36	2.16304	1556.36	1148.5	1556.36	2308.98	1556.36	1500.88	1556.36	2014.14	1556.36	9999.69	1556.36	1758.22	1556.36	309.009	1556.36	267.988	1556.36	74.9134	1556.36	0.836747	1556.36	5.02286	1556.36	3.6825	1556.36	389.128	1556.36	482.851	1556.36	62.5323	1556.36	38.9807		1556.43	29.6027	1556.43	253.077	1556.43	145.772
	841.446	661.794		841.479	322.354		1556.44	3.93024	1556.44	1.73809	1556.44	870.128	1556.44	2173.48	1556.44	2112.33	1556.44	2990.53	1556.44	14535.9	1556.44	2572.55	1556.44	364.044	1556.44	191.331	1556.44	35.9517	1556.44	0.610641	1556.44	7.35626	1556.44	4.79464	1556.44	663.078	1556.44	606.457	1556.44	92.2143	1556.44	21.3825		1556.51	8.82403	1556.51	217.146	1556.51	158.322
	841.504	669.884		841.538	330.117		1556.52	1.92926	1556.52	1.83016	1556.52	591.757	1556.52	1485.22	1556.52	2418.32	1556.52	3966.92	1556.52	19095.7	1556.52	3123.73	1556.52	305.583	1556.52	113.999	1556.52	9.60847	1556.52	0.40104	1556.52	10.087	1556.52	6.87171	1556.52	937.8	1556.52	813.592	1556.52	186.348	1556.52	13.6693		1556.59	5.72229	1556.59	181.314	1556.59	170.012
	841.563	676.847		841.596	263.086		1556.6	0.8481	1556.6	2.6611	1556.6	329.583	1556.6	796.963	1556.6	2440.62	1556.6	4188.89	1556.6	21003.6	1556.6	3151.98	1556.6	198.637	1556.6	37.3445	1556.6	5.63634	1556.6	0.232344	1556.6	12.6854	1556.6	9.49964	1556.6	1211.75	1556.6	1211.53	1556.6	365.537	1556.6	8.66776		1556.67	4.18221	1556.67	146.259	1556.67	171.439
	841.621	680.137		841.655	196.054		1556.68	0.32729	1556.68	4.4456	1556.68	156.127	1556.68	467.212	1556.68	1882.21	1556.68	3129.59	1556.68	18917.7	1556.68	2814.78	1556.68	91.6915	1556.68	11.9553	1556.68	3.0543	1556.68	0.117979	1556.68	14.5356	1556.68	12.1234	1556.68	1483.49	1556.68	1609.47	1556.68	601.953	1556.68	6.04649		1556.75	4.18221	1556.75	112.535	1556.75	147.835
	841.679	665.017		841.713	136.911		1556.76	0.107284	1556.76	7.37221	1556.76	79.3673	1556.76	215.093	1556.76	1313.78	1556.76	1840.85	1556.76	12579.7	1556.76	1905.69	1556.76	28.8083	1556.76	7.14274	1556.76	1.5085	1556.76	0.0509795	1556.76	15.1681	1556.76	14.0796	1556.76	1645.8	1556.76	1755.03	1556.76	838.37	1556.76	5.35561		1556.83	5.72229	1556.83	84.3691	1556.83	122.899
	841.738	627.996		841.772	117.371		1556.84	0.0287694	1556.84	15.28	1556.84	66.0315	1556.84	100.29	1556.84	745.346	1556.84	931.184	1556.84	6241.77	1556.84	1049.15	1556.84	16.0915	1556.84	4.13091	1556.84	0.667317	1556.84	0.0185236	1556.84	14.395	1556.84	11.104	1556.84	1296.09	1556.84	1628.35	1556.84	734.256	1556.84	6.13578		1556.91	8.82403	1556.91	66.4411	1556.91	97.2386
	841.796	588.959		841.83	116.76		1556.92	0.00567183	1556.92	29.6837	1556.92	91.2538	1556.92	90.7885	1556.92	305.627	1556.92	453.313	1556.92	3785.78	1556.92	452.446	1556.92	10.334	1556.92	2.69965	1556.92	0.259114	1556.92	0.0052796	1556.92	12.4468	1556.92	7.71555	1556.92	945.624	1556.92	1367.25	1556.92	593.604	1556.92	7.94442		1556.99	18.7676	1556.99	57.5877	1556.99	71.651
	841.855	551.934		841.888	119.592		1557	0.000733199	1557	46.5803	1557	143.646	1557	103.701	1557	98.3665	1557	197.779	1557	2575.53	1557	225.441	1557	6.30515	1557	2.69965	1557	0.0854045	1557	0.00112064	1557	9.8093	1557	4.74413	1557	595.94	1557	905.403	1557	452.041	1557	10.3796		1557.07	29.1957	1557.07	58.3292	1557.07	46.9912
	841.913	541.401		841.947	124.502		1557.08	0	1557.08	63.9124	1557.08	240.907	1557.08	139.194	1557.08	41.7534	1557.08	65.9974	1557.08	2170.59	1557.08	226.709	1557.08	3.7031	1557.08	4.13091	1557.08	0.0230154	1557.08	0.000134439	1557.08	7.04922	1557.08	2.56449	1557.08	384.202	1557.08	443.554	1557.08	310.863	1557.08	13.0393		1557.15	39.125	1557.15	68.1173	1557.15	25.257
	841.971	536.329		842.005	129.909		1557.16	0	1557.16	80.8064	1557.16	355.825	1557.16	197.07	1557.16	144.609	1557.16	76.7299	1557.16	2352.06	1557.16	331.941	1557.16	2.1535	1557.16	7.14274	1557.16	0.00455078	1557.16	0	1557.16	4.6011	1557.16	1.25978	1557.16	228.147	1557.16	201.373	1557.16	171.151	1557.16	15.5337		1557.22	41.895	1557.22	88.7822	1557.22	15.5661
	842.03	535.894		842.064	134.321		1557.24	0	1557.24	62.3459	1557.24	471.331	1557.24	368.44	1557.24	305.744	1557.24	316.169	1557.24	2697.7	1557.24	463.434	1557.24	1.292	1557.24	11.9553	1557.24	0.00059077	1557.24	0	1557.24	2.70649	1557.24	0.554108	1557.24	123.722	1557.24	96.5451	1557.24	93.1611	1557.24	17.4988		1557.3	30.2732	1557.3	155.578	1557.3	9.91211
	842.088	539.049		842.122	136.623		1557.32	0	1557.32	43.4445	1557.32	586.25	1557.32	539.81	1557.32	512.345	1557.32	723.061	1557.32	3462.95	1557.32	618.815	1557.32	0.82254	1557.32	30.6344	1557.32	0	1557.32	0	1557.32	1.42111	1557.32	0.213984	1557.32	70.5684	1557.32	49.6217	1557.32	52.9554	1557.32	18.6788		1557.38	18.6514	1557.38	223.337	1557.38	5.87278
	842.147	544.753		842.181	136.259		1557.4	0	1557.4	24.9354	1557.4	421.397	1557.4	612.072	1557.4	765.311	1557.4	1129.95	1557.4	4782.02	1557.4	800.064	1557.4	0.551196	1557.4	82.3892	1557.4	0	1557.4	0	1557.4	0.656054	1557.4	0.0701572	1557.4	144.25	1557.4	93.8376	1557.4	39.3271	1557.4	18.9987		1557.46	8.82403	1557.46	291.179	1557.46	3.20749
	842.205	552.148		842.239	133.222		1557.48	0	1557.48	7.37221	1557.48	256.545	1557.48	598.034	1557.48	1018.28	1557.48	1522.74	1557.48	6403.41	1557.48	1004.9	1557.48	0.368268	1557.48	176.73	1557.48	0	1557.48	0	1557.48	0.261883	1557.48	0.0187999	1557.48	309.442	1557.48	218.477	1557.48	61.6485	1557.48	18.6297		1557.54	5.39288	1557.54	358.176	1557.54	1.59697
	842.264	560.559		842.297	127.892		1557.56	0	1557.56	4.75578	1557.56	125.067	1557.56	484.936	1557.56	1193.57	1557.56	1766.9	1557.56	8027.64	1557.56	1209.74	1557.56	0.23414	1557.56	290.36	1557.56	0	1557.56	0	1557.56	0.0874637	1557.56	0.00369801	1557.56	475.405	1557.56	348.488	1557.56	121.474	1557.56	17.9833		1557.62	3.293	1557.62	236.54	1557.62	0.714236
	842.322	569.431		842.356	120.798		1557.63	0	1557.63	3.45161	1557.63	47.1799	1557.63	368.754	1557.63	925.055	1557.63	1899.91	1557.63	8811.19	1557.63	1150	1557.63	0.134494	1557.63	403.991	1557.63	0	1557.63	9.63274e-05	1557.63	0.0236357	1557.63	0.000476511	1557.63	640.597	1557.63	478.499	1557.63	188.067	1557.63	17.6403		1557.7	2.32839	1557.7	114.905	1557.7	0.281988
	842.38	578.13		842.414	112.429		1557.71	0	1557.71	3.45161	1557.71	10.4655	1557.71	251.937	1557.71	656.537	1557.71	1335.93	1557.71	6780.13	1557.71	862.368	1557.71	0.0687413	1557.71	255.577	1557.71	0	1557.71	0.000586815	1557.71	0.00462841	1557.71	0	1557.71	744.31	1557.71	589.703	1557.71	255.435	1557.71	18.2257		1557.78	2.23991	1557.78	35.7461	1557.78	0.0954787
	842.439	585.855		842.473	103.159		1557.79	0	1557.79	4.75578	1557.79	6.36008	1557.79	135.759	1557.79	394.34	1557.79	444.488	1557.79	4045.21	1557.79	574.741	1557.79	0.0298751	1557.79	107.163	1557.79	0	1557.79	0.00253054	1557.79	0.000593422	1557.79	0	1557.79	611.997	1557.79	523.065	1557.79	322.027	1557.79	20.2727		1557.86	2.72556	1557.86	9.6537	1557.86	0.0269031
	842.497	591.564		842.531	93.3164		1557.87	0	1557.87	7.37221	1557.87	3.85722	1557.87	81.5189	1557.87	205.315	1557.87	162.683	1557.87	1711.86	1557.87	298.155	1557.87	0.0110013	1557.87	23.3908	1557.87	0	1557.87	0.0078836	1557.87	0	1557.87	0	1557.87	478.493	1557.87	400.521	1557.87	304.483	1557.87	24.1207		1557.94	3.45635	1557.94	5.63823	1557.94	0.00582741
	842.556	594.135		842.59	83.2928		1557.95	0	1557.95	22.8519	1557.95	2.7316	1557.95	55.2517	1557.95	83.728	1557.95	113.118	1557.95	862.724	1557.95	106.757	1557.95	0.00314874	1557.95	11.9553	1557.95	0	1557.95	0.0200666	1557.95	0	1557.95	0	1557.95	344.987	1557.95	277.392	1557.95	233.062	1557.95	29.8737		1558.02	4.1092	1558.02	3.04265	1558.02	0.000897985
	842.614	592.555		842.648	73.6487		1558.03	0	1558.03	38.7701	1558.03	2.67293	1558.03	46.782	1558.03	22.3143	1558.03	70.2915	1558.03	551.762	1558.03	32.8793	1558.03	0.000681066	1558.03	7.04373	1558.03	0	1558.03	0.0428116	1558.03	0	1558.03	0	1558.03	212.673	1558.03	154.85	1558.03	160.542	1558.03	37.4177		1558.1	4.42524	1558.1	1.49584	1558.1	5.4056e-05
	842.673	586.253		842.707	65.0774		1558.11	0	1558.11	54.2531	1558.11	3.31516	1558.11	41.7145	1558.11	17.7833	1558.11	34.2276	1558.11	582.216	1558.11	11.4269	1558.11	8.12659e-05	1558.11	3.81303	1558.11	0	1558.11	0.0785427	1558.11	0	1558.11	0	1558.11	100.191	1558.11	69.8986	1558.11	88.1473	1558.11	46.4767		1558.18	4.28125	1558.18	0.658331	1558.18	0
	842.731	575.293		842.765	58.2811		1558.19	0	1558.19	40.2162	1558.19	4.23943	1558.19	37.8011	1558.19	26.4329	1558.19	9.13479	1558.19	769.653	1558.19	32.8317	1558.19	0	1558.19	1.87491	1558.19	0	1558.19	0.126487	1558.19	0	1558.19	0	1558.19	25.5798	1558.19	27.6812	1558.19	17.029	1558.19	56.6648		1558.26	3.71023	1558.26	0.254177	1558.26	0.000314763
	842.79	560.499		842.823	53.7375		1558.27	0	1558.27	25.7386	1558.27	5.01806	1558.27	34.2709	1558.27	50.8422	1558.27	42.3851	1558.27	1100.31	1558.27	77.1698	1558.27	0	1558.27	0.824736	1558.27	0	1558.27	0.179249	1558.27	0	1558.27	0	1558.27	14.4081	1558.27	10.3907	1558.27	10.511	1558.27	67.5237		1558.34	2.87792	1558.34	0.0833001	1558.34	0.00192123
	842.848	543.301		842.882	51.5164		1558.35	0	1558.35	11.694	1558.35	5.32093	1558.35	30.4437	1558.35	77.152	1558.35	170.607	1558.35	1519.34	1558.35	122.486	1558.35	0	1558.35	0.318591	1558.35	0	1558.35	0.227368	1558.35	0	1558.35	0	1558.35	10.731	1558.35	7.36648	1558.35	6.04441	1558.35	78.5222		1558.42	1.99092	1558.42	0.0223172	1558.42	0.00870516
	842.906	525.446		842.94	51.1779		1558.43	0	1558.43	7.37221	1558.43	5.00288	1558.43	25.9508	1558.43	104.168	1558.43	299.362	1558.43	1988.44	1558.43	167.767	1558.43	0	1558.43	0.10454	1558.43	0	1558.43	0.256232	1558.43	0	1558.43	0	1558.43	10.731	1558.43	6.48477	1558.43	3.27967	1558.43	89.0606		1558.5	1.22471	1558.5	0.00439474	1558.5	0.0277176
	842.965	508.561		842.999	51.848		1558.51	0	1558.51	4.31861	1558.51	4.16404	1558.51	20.823	1558.51	130.595	1558.51	427.583	1558.51	2457.55	1558.51	212.022	1558.51	0	1558.51	0.0280377	1558.51	0	1558.51	0.260547	1558.51	0	1558.51	0	1558.51	14.4081	1558.51	7.22589	1558.51	1.79286	1558.51	98.478		1558.58	0.664109	1558.58	0.000567406	1558.58	0.0737711
	843.023	493.796		843.057	52.426		1558.59	0	1558.59	2.32899	1558.59	3.05725	1558.59	15.5007	1558.59	155.194	1558.59	488.336	1558.59	2631.89	1558.59	225.869	1558.59	0	1558.59	0.00552239	1558.59	0	1558.59	0.235454	1558.59	0	1558.59	0	1558.59	55.3777	1558.59	9.27345	1558.59	1.17567	1558.59	106.115		1558.66	0.314928	1558.66	0	1558.66	0.161907
	843.082	481.625		843.116	51.8692		1558.67	0	1558.67	1.14289	1558.67	1.9754	1558.67	10.5581	1558.67	167.568	1558.67	414.842	1558.67	2588.98	1558.67	185.367	1558.67	0	1558.67	0.000710411	1558.67	0	1558.67	0.192171	1558.67	0	1558.67	0	1558.67	97.2092	1558.67	12.049	1558.67	1.074	1558.67	111.4		1558.73	0.127964	1558.73	0	1558.73	0.310542
	843.14	471.931		843.174	49.4673		1558.75	0	1558.75	0.502264	1558.75	1.1166	1558.75	6.52904	1558.75	121.422	1558.75	298.212	1558.75	1667	1558.75	141.413	1558.75	0	1558.75	0	1558.75	0	1558.75	0.138116	1558.75	0	1558.75	0	1558.75	138.362	1558.75	14.785	1558.75	1.21093	1558.75	113.957		1558.81	0.0436401	1558.81	0	1558.81	0.516734
	843.199	464.304		843.233	44.9944		1558.83	0.000733199	1558.83	0.193702	1558.83	0.547496	1558.83	3.62459	1558.83	74.2878	1558.83	181.05	1558.83	528.493	1558.83	96.8061	1558.83	0	1558.83	0	1558.83	0.000209387	1558.83	0.0891806	1558.83	0	1558.83	0	1558.83	97.293	1558.83	16.6262	1558.83	1.37994	1558.83	109.757		1558.89	0.011829	1558.89	0	1558.89	0.767512
	843.257	458.444		843.291	38.7484		1558.91	0.00567183	1558.91	0.0634023	1558.91	0.229743	1558.91	1.80072	1558.91	28.1456	1558.91	64.4201	1558.91	19.1199	1558.91	52.8523	1558.91	0	1558.91	0	1558.91	0.00195074	1558.91	0.0495055	1558.91	0	1558.91	0	1558.91	55.4614	1558.91	13.4309	1558.91	1.46049	1558.91	100.499		1558.97	0.00236424	1558.97	3.3284e-05	1558.97	1.01044
	843.316	454.487		843.35	31.4053		1558.99	0.0287694	1558.99	0.0173748	1558.99	0.0804101	1558.99	0.78929	1558.99	17.7833	1558.99	9.13479	1558.99	13.3067	1558.99	15.2995	1558.99	0	1558.99	0	1558.99	0.0108496	1558.99	0.0243764	1558.99	0	1558.99	0	1558.99	14.4081	1558.99	9.89958	1558.99	1.42097	1558.99	89.0341		1559.05	0.00027881	1559.05	0.000437	1559.05	1.19956
	843.374	453.12		843.408	23.8371		1559.07	0.107284	1559.07	0.00665158	1559.07	0.0227891	1559.07	0.303385	1559.07	10.5015	1559.07	6.86627	1559.07	11.3629	1559.07	10.4087	1559.07	0	1559.07	0	1559.07	0.0440647	1559.07	0.00981637	1559.07	0	1559.07	0	1559.07	10.731	1559.07	7.20912	1559.07	1.33819	1559.07	76.2181		1559.13	0	1559.13	0.00214415	1559.13	1.27294
	843.433	455.45		843.467	16.8491		1559.14	0.32729	1559.14	0.0173748	1559.14	0.00674557	1559.14	0.0989287	1559.14	5.6947	1559.14	6.86627	1559.14	13.3067	1559.14	8.13372	1559.14	0	1559.14	0.000710411	1559.14	0.143654	1559.14	0.00442668	1559.14	0	1559.14	0	1559.14	10.731	1559.14	6.1477	1559.14	1.37688	1559.14	63.0092		1559.21	0	1559.21	0.00822768	1559.21	1.22215
	843.491	462.681		843.525	11.036		1559.22	0.8481	1559.22	0.0634023	1559.22	0.0123625	1559.22	0.0270256	1559.22	2.8031	1559.22	9.13479	1559.22	19.1199	1559.22	8.47461	1559.22	0	1559.22	0.00552239	1559.22	0.394637	1559.22	0.00746739	1559.22	0	1559.22	0	1559.22	14.4081	1559.22	7.20912	1559.22	1.7688	1559.22	50.3063		1559.29	0	1559.29	0.023358	1559.29	1.04871
	843.55	489.508		843.584	6.67527		1559.3	1.92926	1559.3	0.193702	1559.3	0.0475434	1559.3	0.0103207	1559.3	1.23321	1559.3	23.6644	1559.3	75.0518	1559.3	11.4269	1559.3	0.000166947	1559.3	0.0280377	1559.3	0.943232	1559.3	0.0302464	1559.3	0	1559.3	0	1559.3	32.5888	1559.3	10.3907	1559.3	2.71992	1559.3	38.8059		1559.37	0	1559.37	0.0566805	1559.37	0.812237
	843.608	519.841		843.642	3.78939		1559.38	3.93024	1559.38	0.497938	1559.38	0.15504	1559.38	0.0270256	1559.38	0.475931	1559.38	62.0251	1559.38	423.538	1559.38	22.2594	1559.38	0.0017235	1559.38	0.10454	1559.38	2.0059	1559.38	0.105637	1559.38	0	1559.38	0	1559.38	60.3593	1559.38	35.7855	1559.38	4.33894	1559.38	28.9304		1559.45	0	1559.45	0.115057	1559.45	0.557297
	843.666	551.029		843.701	2.24765		1559.46	7.27848	1559.46	1.11097	1559.46	0.426874	1559.46	0.0989287	1559.46	0.157076	1559.46	101.204	1559.46	914.949	1559.46	48.651	1559.46	0.0100198	1559.46	0.318591	1559.46	3.86259	1559.46	0.309031	1559.46	0	1559.46	0	1559.46	88.1299	1559.46	86.4869	1559.46	6.4939	1559.46	20.8321		1559.53	0	1559.53	0.207822	1559.53	0.342709
	843.725	580.434		843.759	1.91885		1559.54	12.4004	1559.54	2.18162	1559.54	1.02467	1559.54	0.303385	1559.54	0.0500314	1559.54	140.385	1559.54	1406.36	1559.54	83.1563	1559.54	0.0422703	1559.54	0.824736	1559.54	6.83203	1559.54	0.778225	1559.54	0.000593422	1559.54	0.000476511	1559.54	110.788	1559.54	138.217	1559.54	8.81898	1559.54	14.4725		1559.61	0	1559.61	0.33248	1559.61	0.186618
	843.783	605.759		843.817	2.78123		1559.62	21.42	1559.62	3.82294	1559.62	2.19074	1559.62	0.78929	1559.62	0.0500314	1559.62	178.751	1559.62	1138.77	1559.62	120.412	1559.62	0.141913	1559.62	1.87491	1559.62	11.2367	1559.62	1.73145	1559.62	0.00462841	1559.62	0.00369801	1559.62	133.446	1559.62	190.203	1559.62	10.7438	1559.62	9.72137		1559.69	0	1559.69	0.492032	1559.69	0.108838
	843.842	602.725		843.876	4.92905		1559.7	31.1475	1559.7	6.02338	1559.7	4.23938	1559.7	1.80072	1559.7	0.157076	1559.7	130.721	1559.7	801.393	1559.7	157.667	1559.7	0.400232	1559.7	3.81303	1559.7	74.061	1559.7	3.46575	1559.7	0.0236357	1559.7	0.0187999	1559.7	175.031	1559.7	241.664	1559.7	11.7555	1559.7	6.46109		1559.77	0	1559.77	0.682837	1559.77	0.122051
	843.9	585.468		843.934	8.52012		1559.78	40.1349	1559.78	8.58428	1559.78	7.51521	1559.78	3.67312	1559.78	0.475931	1559.78	82.1585	1559.78	462.917	1559.78	124.95	1559.78	0.979244	1559.78	7.04373	1559.78	155.261	1559.78	6.33897	1559.78	0.0887032	1559.78	0.0701572	1559.78	216.615	1559.78	291.929	1559.78	11.6047	1559.78	4.65735		1559.85	0	1559.85	0.927929	1559.85	0.284598
	843.959	562.969		843.993	13.6077		1559.86	46.1109	1559.86	11.0864	1559.86	12.3173	1559.86	6.79766	1559.86	1.23321	1559.86	34.1299	1559.86	125.543	1559.86	92.2326	1559.86	2.12857	1559.86	11.9553	1559.86	237.438	1559.86	10.7018	1559.86	0.272052	1559.86	0.213984	1559.86	189.296	1559.86	324.65	1559.86	10.4882	1559.86	4.40725		1559.93	0	1559.93	1.25778	1559.93	0.715316
	844.017	536.43		844.051	20.042		1559.94	43.1861	1559.94	12.9471	1559.94	58.6541	1559.94	11.5324	1559.94	2.8031	1559.94	9.13479	1559.94	19.1199	1559.94	73.0599	1559.94	4.18375	1559.94	30.1508	1559.94	319.831	1559.94	46.0003	1559.94	0.707827	1559.94	0.554108	1559.94	161.13	1559.94	241.083	1559.94	8.99115	1559.94	5.94437		1560.01	0.00055337	1560.01	1.72541	1560.01	1.62886
	844.076	507.521		844.11	27.3832		1560.02	33.2062	1560.02	12.4602	1560.02	143.666	1560.02	54.6141	1560.02	5.6947	1560.02	7.55736	1560.02	19.1199	1560.02	85.8524	1560.02	7.52523	1560.02	81.4661	1560.02	401.711	1560.02	105.933	1560.02	1.61468	1560.02	1.25978	1560.02	133.468	1560.02	156.932	1560.02	7.9249	1560.02	9.60855		1560.09	0.00424526	1560.09	2.35673	1560.09	3.32453
	844.134	478.105		844.168	35.0042		1560.1	22.4616	1560.1	10.9666	1560.1	229.267	1560.1	122.668	1560.1	10.5015	1560.1	9.13479	1560.1	133.289	1560.1	121.719	1560.1	12.5093	1560.1	133.856	1560.1	482.431	1560.1	207.72	1560.1	3.2953	1560.1	2.56449	1560.1	107.349	1560.1	73.3682	1560.1	8.08478	1560.1	15.7638		1560.17	0.021425	1560.17	3.13655	1560.17	6.16008
	844.193	449.903		844.227	42.2433		1560.18	12.4004	1560.18	8.84949	1560.18	314.28	1560.18	216.914	1560.18	17.7833	1560.18	74.392	1560.18	428.487	1560.18	173.667	1560.18	30.9082	1560.18	186.304	1560.18	371.47	1560.18	445.736	1560.18	6.12203	1560.18	4.74413	1560.18	102.005	1560.18	77.7217	1560.18	10.0906	1560.18	24.6846		1560.25	0.0793565	1560.25	3.96963	1560.25	10.4726
	844.251	424.248		844.285	48.6406		1560.26	9.06906	1560.26	6.57008	1560.26	366.551	1560.26	311.816	1560.26	103.8	1560.26	219.181	1560.26	870.894	1560.26	240.719	1560.26	50.2387	1560.26	237.756	1560.26	259.925	1560.26	684.365	1560.26	10.4653	1560.26	8.0561	1560.26	170.65	1560.26	220.965	1560.26	14.2808	1560.26	63.592		1560.33	0.240487	1560.33	4.70506	1560.33	26.6476
	844.31	401.93		844.344	54.0724		1560.34	8.47307	1560.34	4.55979	1560.34	347.855	1560.34	406.099	1560.34	289.649	1560.34	437.532	1560.34	1554.69	1560.34	322.363	1560.34	69.4774	1560.34	266.456	1560.34	148.961	1560.34	922.396	1560.34	39.584	1560.34	67.8323	1560.34	345.339	1560.34	460.743	1560.34	53.2208	1560.34	136.241		1560.4	0.618913	1560.4	5.1707	1560.4	43.4135
	844.368	383.23		844.403	58.764		1560.42	10.6034	1560.42	3.15987	1560.42	251.877	1560.42	296.327	1560.42	475.498	1560.42	656.437	1560.42	2470.09	1560.42	420.102	1560.42	87.6546	1560.42	226.358	1560.42	50.1799	1560.42	840.98	1560.42	156.438	1560.42	191.663	1560.42	670.925	1560.42	777.425	1560.42	128.805	1560.42	309.172		1560.48	1.39879	1560.48	5.25777	1560.48	59.587
	844.427	368.004		844.461	63.1288		1560.5	15.4726	1560.5	2.59765	1560.5	155.311	1560.5	185.849	1560.5	574.745	1560.5	874.83	1560.5	3581.25	1560.5	573.658	1560.5	64.3388	1560.5	173.315	1560.5	9.60847	1560.5	686.803	1560.5	355.801	1560.5	319.744	1560.5	1120.37	1560.5	1398.89	1560.5	289.608	1560.5	503.416		1560.56	2.83253	1560.56	4.97136	1560.56	44.8815
	844.485	355.872		844.52	67.5169		1560.58	83.2134	1560.58	3.03172	1560.58	59.3352	1560.58	75.9401	1560.58	517.246	1560.58	998.169	1560.58	4692.42	1560.58	727.213	1560.58	40.3733	1560.58	119.308	1560.58	7.73298	1560.58	504.455	1560.58	555.165	1560.58	447.824	1560.58	1688.5	1560.58	2271.37	1560.58	477.943	1560.58	697.66		1560.64	5.21441	1560.64	4.4826	1560.64	29.5701
	844.544	346.319		844.578	71.9788		1560.66	151.679	1560.66	4.58887	1560.66	16.4265	1560.66	14.3363	1560.66	377.142	1560.66	870.53	1560.66	5099.83	1560.66	697.2	1560.66	17.0594	1560.66	65.4017	1560.66	9.60847	1560.66	321.503	1560.66	543.535	1560.66	458.794	1560.66	2304.24	1560.66	3143.86	1560.66	695.83	1560.66	737.708		1560.72	8.82403	1560.72	4.09293	1560.72	14.836
	844.602	338.798		844.637	76.1522		1560.73	219.421	1560.73	7.37221	1560.73	10.4655	1560.73	9.78231	1560.73	236.049	1560.73	593.23	1560.73	3675.04	1560.73	511.23	1560.73	11.2111	1560.73	12.601	1560.73	25.6331	1560.73	139.153	1560.73	422.44	1560.73	411.817	1560.73	2541.81	1560.73	3980.95	1560.73	1119.63	1560.73	633.509		1560.8	28.5746	1560.8	4.20592	1560.8	9.59207
	844.661	332.711		844.695	79.3296		1560.81	246.47	1560.81	17.8736	1560.81	10.4655	1560.81	7.80537	1560.81	95.9463	1560.81	315.397	1560.81	2250.25	1560.81	324.607	1560.81	11.2111	1560.81	9.96361	1560.81	100.356	1560.81	134.595	1560.81	300.307	1560.81	321.022	1560.81	2125.5	1560.81	4336.96	1560.81	1543.44	1560.81	516.61		1560.88	49.0989	1560.88	5.22927	1560.88	6.19595
	844.719	327.416		844.754	80.6716		1560.89	213.607	1560.89	51.8523	1560.89	40.0026	1560.89	8.38196	1560.89	18.554	1560.89	38.0983	1560.89	1185.23	1560.89	138.636	1560.89	33.2253	1560.89	11.9553	1560.89	176.013	1560.89	202.554	1560.89	178.054	1560.89	229.772	1560.89	1473.72	1560.89	3555.18	1560.89	1771.25	1560.89	398.732		1560.96	69.6523	1560.96	7.5355	1560.96	4.58497
	844.778	322.223		844.812	79.4809		1560.97	156.533	1560.97	86.2689	1560.97	86.7547	1560.97	11.5324	1560.97	17.7833	1560.97	38.1735	1560.97	444.691	1560.97	95.1059	1560.97	55.8978	1560.97	38.5477	1560.97	251.747	1560.97	339.78	1560.97	56.6685	1560.97	138.972	1560.97	821.945	1560.97	2253.06	1560.97	1305.2	1560.97	281.834		1561.04	89.4724	1561.04	11.4111	1561.04	4.7553
	844.836	316.48		844.871	75.4286		1561.05	98.7271	1561.05	120.25	1561.05	134.458	1561.05	27.5214	1561.05	43.7195	1561.05	166.925	1561.05	785.701	1561.05	221.437	1561.05	77.9272	1561.05	74.3974	1561.05	326.655	1561.05	561.753	1561.05	10.4653	1561.05	92.1841	1561.05	534.572	1561.05	1316.81	1561.05	839.149	1561.05	190.262		1561.12	83.9563	1561.12	26.4616	1561.12	6.70257
	844.895	309.7		844.929	68.6522		1561.13	41.6368	1561.13	104.5	1561.13	182.225	1561.13	77.4462	1561.13	131.703	1561.13	393.212	1561.13	1978.11	1561.13	444.739	1561.13	67.2575	1561.13	111.247	1561.13	399.288	1561.13	1044.55	1561.13	58.619	1561.13	169.102	1561.13	409.082	1561.13	1205.88	1561.13	443.739	1561.13	177.05		1561.2	62.6896	1561.2	47.1382	1561.2	10.4726
	844.954	301.727		844.988	59.7255		1561.21	12.4004	1561.21	76.2544	1561.21	229.132	1561.21	128.273	1561.21	261.444	1561.21	702.205	1561.21	3239.92	1561.21	791.617	1561.21	56.5878	1561.21	148.048	1561.21	356.503	1561.21	1754.15	1561.21	171.289	1561.21	294.742	1561.21	827.481	1561.21	1222.08	1561.21	597.331	1561.21	176.763		1561.28	40.9239	1561.28	69.1073	1561.28	17.242
	845.012	292.835		845.046	49.5069		1561.29	8.63864	1561.29	47.5732	1561.29	241.482	1561.29	178.984	1561.29	419.69	1561.29	1137.06	1561.29	4956.99	1561.29	1243.44	1561.29	52.1857	1561.29	183.778	1561.29	259.55	1561.29	2464.35	1561.29	394.51	1561.29	470.98	1561.29	1551.58	1561.29	1750.76	1561.29	793.233	1561.29	188.622		1561.36	19.6423	1561.36	91.7595	1561.36	34.9556
	845.071	283.727		845.105	38.97		1561.37	7.38461	1561.37	19.3295	1561.37	196.811	1561.37	228.631	1561.37	579.526	1561.37	2044.55	1561.37	8192.15	1561.37	1992.89	1561.37	50.1219	1561.37	188.784	1561.37	162.016	1561.37	3173.94	1561.37	881.145	1561.37	691.995	1561.37	2699.02	1561.37	3336.74	1561.37	1031.12	1561.37	212.803		1561.44	8.82403	1561.44	114.334	1561.44	53.2533
	845.129	275.38		845.163	29.005		1561.45	8.63864	1561.45	7.37221	1561.45	151.338	1561.45	227.471	1561.45	739.464	1561.45	3621.45	1561.45	13458.8	1561.45	2785.15	1561.45	48.0582	1561.45	145.711	1561.45	65.0649	1561.45	3135.33	1561.45	1525.21	1561.45	1146.15	1561.45	4016.14	1561.45	5328.38	1561.45	1667.66	1561.45	247.736		1561.52	6.15311	1561.52	135.989	1561.52	70.9517
	845.188	268.794		845.222	20.3129		1561.53	12.4004	1561.53	4.75578	1561.53	106.011	1561.53	176.704	1561.53	897.96	1561.53	5198.36	1561.53	18932.9	1561.53	3577.41	1561.53	35.9937	1561.53	101.963	1561.53	9.60847	1561.53	2167.98	1561.53	2169.27	1561.53	1647.84	1561.53	5958.68	1561.53	8598.01	1561.53	2754.81	1561.53	284.397		1561.6	5.26282	1561.6	133.417	1561.6	80.0425
	845.246	264.712		845.28	13.294		1561.61	49.1927	1561.61	3.45161	1561.61	61.6933	1561.61	124.941	1561.61	732.218	1561.61	5414.91	1561.61	22681.4	1561.61	4198.14	1561.61	23.2777	1561.61	58.8928	1561.61	7.73298	1561.61	1200.63	1561.61	2799.6	1561.61	2149.53	1561.61	8939.3	1561.61	12939.1	1561.61	3898.95	1561.61	321.383		1561.68	6.15311	1561.68	129.729	1561.68	77.676
	845.305	263.413		845.339	8.07621		1561.69	136.138	1561.69	3.45161	1561.69	28.4063	1561.69	73.1628	1561.69	525.908	1561.69	4431.52	1561.69	21142.2	1561.69	3193.69	1561.69	11.2111	1561.69	24.118	1561.69	9.60847	1561.69	733.757	1561.69	2653.85	1561.69	2392.07	1561.69	11919.9	1561.69	17280.3	1561.69	5402.67	1561.69	357.098		1561.76	8.82403	1561.76	125.589	1561.76	66.5662
	845.363	264.619		845.398	4.51906		1561.77	223.083	1561.77	4.75578	1561.77	10.4655	1561.77	22.3562	1561.77	319.599	1561.77	2728.41	1561.77	14252.5	1561.77	1900.34	1561.77	6.57189	1561.77	11.9553	1561.77	33.7127	1561.77	502.151	1561.77	1832.34	1561.77	1927.12	1561.77	12630.2	1561.77	19730.1	1561.77	7524.06	1561.77	285.652		1561.84	36.2183	1561.84	121.612	1561.84	53.0261
	845.422	267.552		845.456	2.36278		1561.85	209.208	1561.85	7.37221	1561.85	10.4655	1561.85	11.5324	1561.85	126.274	1561.85	1025.3	1561.85	7362.8	1561.85	895.244	1561.85	3.53929	1561.85	7.04373	1561.85	73.9859	1561.85	371.835	1561.85	1010.84	1561.85	1416.28	1561.85	10072.3	1561.85	17609.4	1561.85	8905.65	1561.85	212.823		1561.92	86.7326	1561.92	118.335	1561.92	38.5609
	845.48	271.088		845.515	1.3172		1561.93	155.807	1561.93	18.4407	1561.93	26.731	1561.93	7.25815	1561.93	36.6841	1561.93	450.683	1561.93	3769.97	1561.93	629.482	1561.93	1.73199	1561.93	3.81303	1561.93	114.259	1561.93	340.764	1561.93	391.199	1561.93	904.983	1561.93	5995.45	1561.93	12235.2	1561.93	8042.33	1561.93	140.158		1562	137.739	1562	116.201	1562	24.0714
	845.539	273.964		845.573	1.24596		1562.01	101.679	1562.01	29.9585	1562.01	78.5005	1562.01	4.73451	1562.01	17.7833	1562.01	346.48	1562.01	2798.91	1562.01	411.041	1562.01	0.759254	1562.01	1.87491	1562.01	139.023	1562.01	421.588	1562.01	257.711	1562.01	394.136	1562.01	2917.7	1562.01	7270.93	1562.01	5278.78	1562.01	69.1087		1562.08	188.255	1562.08	115.567	1562.08	10.4726
	845.597	274.993		845.632	2.24643		1562.09	48.2695	1562.09	41.0519	1562.09	138.466	1562.09	3.6774	1562.09	17.7833	1562.09	316.049	1562.09	2319.12	1562.09	235.081	1562.09	0.292177	1562.09	0.824736	1562.09	157.091	1562.09	607.028	1562.09	211.249	1562.09	151.945	1562.09	1927.77	1562.09	4449.87	1562.09	2515.24	1562.09	34.3567		1562.16	132.86	1562.16	150.948	1562.16	6.40874
	845.656	273.258		845.69	4.73943		1562.17	12.4004	1562.17	31.187	1562.17	199.018	1562.17	3.64874	1562.17	32.6513	1562.17	354.132	1562.17	2402.26	1562.17	277.41	1562.17	0.0954694	1562.17	0.318591	1562.17	168.554	1562.17	900.486	1562.17	226.204	1562.17	175.568	1562.17	1583.91	1562.17	3082.04	1562.17	1416.44	1562.17	30.0694		1562.23	76.974	1562.23	192.31	1562.23	3.93736
	845.714	268.265		845.749	9.41228		1562.25	8.00743	1562.25	20.8869	1562.25	258.979	1562.25	4.14441	1562.25	87.109	1562.25	533.207	1562.25	3199.49	1562.25	467.208	1562.25	0.0254874	1562.25	0.10454	1562.25	173.322	1562.25	1392.47	1562.25	311.735	1562.25	239.906	1562.25	1490.68	1562.25	2694.28	1562.25	1097.46	1562.25	59.9221		1562.31	21.58	1562.31	234.261	1562.31	2.81152
	845.773	260.027		845.807	17.0441		1562.33	5.82506	1562.33	11.025	1562.33	236.821	1562.33	4.67518	1562.33	143.649	1562.33	949.527	1562.33	5258.1	1562.33	816.186	1562.33	0.00499766	1562.33	0.0280377	1562.33	119.27	1562.33	1884.46	1562.33	525.35	1562.33	338.148	1562.33	1846.23	1562.33	2865.36	1562.33	953.865	1562.33	93.3544		1562.39	8.82403	1562.39	275.6	1562.39	2.70281
	845.832	249.073		845.866	28.2434		1562.41	5.82506	1562.41	8.91468	1562.41	174.632	1562.41	4.89123	1562.41	201.191	1562.41	1846.28	1562.41	8241.89	1562.41	1315.21	1562.41	0.000639183	1562.41	0.00552239	1562.41	64.6371	1562.41	2092.37	1562.41	820.139	1562.41	478.686	1562.41	2747.27	1562.41	3380.44	1562.41	1096.45	1562.41	128.253		1562.47	5.72229	1562.47	203.392	1562.47	3.25222
	845.89	236.333		845.925	43.0954		1562.49	8.00743	1562.49	13.1029	1562.49	111.865	1562.49	4.65913	1562.49	258.429	1562.49	2743.04	1562.49	11376.3	1562.49	1882.67	1562.49	0	1562.49	0.000710411	1562.49	10.5884	1562.49	1895.11	1562.49	1145.13	1562.49	763.572	1562.49	4065.87	1562.49	4742.54	1562.49	1646.07	1562.49	163.106		1562.55	4.18221	1562.55	130.584	1562.55	4.08287
	845.949	222.963		845.983	61.0327		1562.56	12.4004	1562.56	21.1213	1562.56	49.6962	1562.56	4.11684	1562.56	314.016	1562.56	3471.6	1562.56	14510.7	1562.56	2450.14	1562.56	0	1562.56	0	1562.56	7.70289	1562.56	1348.47	1562.56	1470.12	1562.56	1071.18	1562.56	5931.49	1562.56	7746.97	1562.56	2568.12	1562.56	196.427		1562.63	4.18221	1562.63	58.3777	1562.63	4.84395
	846.007	210.08		846.042	80.7966		1562.64	67.2405	1562.64	32.6572	1562.64	16.4708	1562.64	3.61827	1562.64	260.374	1562.64	3421.98	1562.64	16551.1	1562.64	2648.37	1562.64	0	1562.64	0	1562.64	7.38697	1562.64	801.816	1562.64	1773.07	1562.64	1378.78	1562.64	7797.12	1562.64	10751.4	1562.64	3641.46	1562.64	208.203		1562.71	5.64291	1562.71	24.9572	1562.71	5.25336
	846.066	198.57		846.1	100.717		1562.72	157.738	1562.72	47.7307	1562.72	10.4655	1562.72	3.64998	1562.72	104.988	1562.72	2224.2	1562.72	14092.1	1562.72	1800.57	1562.72	0	1562.72	0	1562.72	9.60847	1562.72	487.181	1562.72	1446.02	1562.72	1385.58	1562.72	8814.37	1562.72	13492.7	1562.72	4747.3	1562.72	173.147		1562.79	8.3687	1562.79	12.4475	1562.79	5.16249
	846.124	188.913		846.159	119.004		1562.8	248.959	1562.8	65.7004	1562.8	10.4655	1562.8	4.71559	1562.8	40.5491	1562.8	1026.42	1562.8	8098.86	1562.8	952.76	1562.8	0	1562.8	0	1562.8	43.0085	1562.8	311.137	1562.8	981.038	1562.8	1036.67	1562.8	8040.82	1562.8	14264.2	1562.8	5853.14	1562.8	135.693		1562.87	11.9507	1562.87	7.68979	1562.87	4.58269
	846.183	181.178		846.217	134.076		1562.88	339.454	1562.88	84.1845	1562.88	17.7773	1562.88	7.24839	1562.88	17.7833	1562.88	430.663	1562.88	3253.9	1562.88	448.92	1562.88	0	1562.88	0	1562.88	77.308	1562.88	262.921	1562.88	630.741	1562.88	687.771	1562.88	5871.93	1562.88	11017.4	1562.88	5862.76	1562.88	96.8489		1562.95	15.762	1562.95	4.42952	1562.95	3.66532
	846.242	175.048		846.276	131.541		1562.96	206.941	1562.96	102.309	1562.96	74.6656	1562.96	11.5324	1562.96	14.4229	1562.96	309.411	1562.96	1841.21	1562.96	105.246	1562.96	0	1562.96	0	1562.96	111.636	1562.96	319.183	1562.96	381.931	1562.96	378.517	1562.96	3626.23	1562.96	6896.5	1562.96	4310	1562.96	58.1582		1563.03	18.9802	1563.03	2.34927	1563.03	2.63212
	846.3	169.976		846.335	120.657		1563.04	74.4284	1563.04	112.77	1563.04	234.267	1563.04	22.5886	1563.04	17.7833	1563.04	252.742	1563.04	1542.65	1563.04	67.4437	1563.04	0	1563.04	0	1563.04	145.104	1563.04	456.264	1563.04	187.475	1563.04	178.903	1563.04	1646.83	1563.04	4344.83	1563.04	2757.24	1563.04	21.0755		1563.11	19.6659	1563.11	1.13174	1563.11	1.68703
	846.359	165.285		846.393	106.15		1563.12	12.4004	1563.12	88.1569	1563.12	461.87	1563.12	88.162	1563.12	27.1543	1563.12	237.553	1563.12	1558.14	1563.12	97.1324	1563.12	0	1563.12	0	1563.12	147.726	1563.12	653.477	1563.12	69.4451	1563.12	50.7902	1563.12	899.309	1563.12	2919.26	1563.12	1393.87	1563.12	12.9499		1563.19	14.245	1563.19	0.486707	1563.19	0.957813
	846.417	160.343		846.452	89.2291		1563.2	7.27848	1563.2	63.1078	1563.2	689.472	1563.2	154.296	1563.2	106.716	1563.2	267.042	1563.2	2000.48	1563.2	173.866	1563.2	0	1563.2	0	1563.2	113.351	1563.2	850.689	1563.2	69.4489	1563.2	8.0561	1563.2	852.931	1563.2	1948.04	1563.2	839.489	1563.2	7.36808		1563.27	8.82403	1563.27	0.183245	1563.27	0.475513
	846.476	154.616		846.51	71.3858		1563.28	3.93024	1563.28	38.4963	1563.28	506.537	1563.28	219.717	1563.28	188.097	1563.28	361.575	1563.28	2605.54	1563.28	285.226	1563.28	0	1563.28	0	1563.28	78.2646	1563.28	987.69	1563.28	231.324	1563.28	67.0886	1563.28	997.64	1563.28	1724.52	1563.28	632.621	1563.28	3.84402		1563.35	5.21441	1563.35	0.0584334	1563.35	0.203314
	846.534	147.802		846.569	54.1547		1563.36	1.92926	1563.36	20.2733	1563.36	323.602	1563.36	188.701	1563.36	269.902	1563.36	575.948	1563.36	3328.62	1563.36	471.735	1563.36	0	1563.36	0	1563.36	43.4122	1563.36	1073.12	1563.36	483.789	1563.36	256.255	1563.36	1271.54	1563.36	1964.43	1563.36	597.224	1563.36	1.81876		1563.43	2.83253	1563.43	0.0152022	1563.43	0.0726083
	846.593	139.823		846.627	38.8671		1563.44	0.8481	1563.44	8.20986	1563.44	171.795	1563.44	133.579	1563.44	350.493	1563.44	1193.53	1563.44	5345.77	1563.44	684.841	1563.44	0	1563.44	0	1563.44	9.60847	1563.44	1067.78	1563.44	794.652	1563.44	468.023	1563.44	1688.56	1563.44	2378.94	1563.44	757.427	1563.44	0.777872		1563.51	1.39879	1563.51	0.00290083	1563.51	0.0209386
	846.652	130.898		846.686	26.458		1563.52	0.32729	1563.52	5.99314	1563.52	82.4274	1563.52	77.8199	1563.52	385.087	1563.52	1811.11	1563.52	7362.91	1563.52	897.947	1563.52	0	1563.52	0	1563.52	6.0775	1563.52	777.681	1563.52	1144.3	1563.52	701.197	1563.52	2510.46	1563.52	3261.42	1563.52	1247.73	1563.52	0.33512		1563.59	0.618913	1563.59	0.000359265	1563.59	0.00438485
	846.71	121.437		846.745	17.3825		1563.6	0.107284	1563.6	5.71075	1563.6	29.2148	1563.6	22.6996	1563.6	328.242	1563.6	1876.61	1563.6	8942.13	1563.6	1058.7	1563.6	0	1563.6	0	1563.6	4.20005	1563.6	487.586	1563.6	1461.67	1563.6	939.215	1563.6	3333.14	1563.6	5168.98	1563.6	1738.81	1563.6	0.268004		1563.67	0.240487	1563.67	0	1563.67	0.00059517
	846.769	112.036		846.803	11.6246		1563.68	0.0287694	1563.68	7.37221	1563.68	10.4655	1563.68	11.5324	1563.68	251.444	1563.68	1423.99	1563.68	8337.42	1563.68	990.275	1563.68	0	1563.68	0	1563.68	3.90442	1563.68	299.654	1563.68	1149.32	1563.68	1177.23	1563.68	4155.05	1563.68	7076.54	1563.68	2229.12	1563.68	0.527179		1563.75	0.0793565	1563.75	0	1563.75	5.84974e-05
	846.827	103.307		846.862	8.811		1563.76	0.00567183	1563.76	16.5976	1563.76	7.84016	1563.76	7.3964	1563.76	173.196	1563.76	971.377	1563.76	5605.9	1563.76	679.618	1563.76	0	1563.76	0	1563.76	5.16465	1563.76	176.039	1563.76	836.979	1563.76	890.294	1563.76	4380.99	1563.76	7720.83	1563.76	2668.27	1563.76	1.20835		1563.83	0.021425	1563.83	0	1563.83	0.000262946
	846.886	95.8489		846.92	8.32649		1563.84	0.000733199	1563.84	38.015	1563.84	7.84016	1563.84	5.27521	1563.84	95.0422	1563.84	563.232	1563.84	2964.52	1563.84	335.659	1563.84	0	1563.84	0	1563.84	8.01439	1563.84	100.196	1563.84	563.042	1563.84	602.904	1563.84	3877.17	1563.84	6639.28	1563.84	3013.19	1563.84	2.50745		1563.91	0.00424526	1563.91	0	1563.91	0.00111685
	846.944	90.1193		846.979	9.48457		1563.92	0	1563.92	59.8698	1563.92	10.4655	1563.92	5.12854	1563.92	18.4708	1563.92	267.391	1563.92	1015.07	1563.92	104.962	1563.92	0.000639183	1563.92	0	1563.92	12.5253	1563.92	68.2037	1563.92	311.493	1563.92	315.966	1563.92	2595.41	1563.92	4952.36	1563.92	2371.13	1563.92	4.62595		1563.99	0.00055337	1563.99	0	1563.99	0.00300405
	847.003	86.4754		847.038	11.6243		1564	0	1564	81.2884	1564	40.7058	1564	6.93131	1564	13.8352	1564	103.744	1564	457.304	1564	46.7505	1564	0.00476384	1564	0	1564	28.4601	1564	108.772	1564	82.8481	1564	134.314	1564	1360.53	1564	3375.59	1564	1728.22	1564	7.66958		1564.07	0	1564.07	0	1564.07	0.00738888
	847.062	85.1422		847.096	14.2376		1564.08	0	1564.08	67.4202	1564.08	114.558	1564.08	10.7206	1564.08	13.8832	1564.08	36.8296	1564.08	361.912	1564.08	27.4877	1564.08	0.0227099	1564.08	0	1564.08	44.966	1564.08	294.089	1564.08	69.5081	1564.08	64.7716	1564.08	741.376	1564.08	1991.59	1564.08	1085.99	1564.08	11.5329		1564.15	0	1564.15	0	1564.15	0.0141993
	847.12	86.3035		847.155	16.99		1564.16	0	1564.16	51.2249	1564.16	195.359	1564.16	16.5679	1564.16	18.6129	1564.16	15.1981	1564.16	382.677	1564.16	26.0898	1564.16	0.0788355	1564.16	0	1564.16	60.8782	1564.16	480.013	1564.16	121.048	1564.16	42.457	1564.16	328.622	1564.16	1008.06	1564.16	596.644	1564.16	15.8675		1564.22	0	1564.22	0	1564.22	0.0250225
	847.179	90.1032		847.213	19.7502		1564.24	0	1564.24	34.5901	1564.24	276.161	1564.24	31.8448	1564.24	105.852	1564.24	36.9863	1564.24	566.213	1564.24	44.6451	1564.24	0.220054	1564.24	0	1564.24	68.3654	1564.24	665.335	1564.24	223.158	1564.24	58.6585	1564.24	370.723	1564.24	767.044	1564.24	301.739	1564.24	20.1126		1564.3	0	1564.3	0	1564.3	0.0368544
	847.237	96.6762		847.272	22.5147		1564.32	0	1564.32	18.3893	1564.32	207.297	1564.32	47.1217	1564.32	196.246	1564.32	113.397	1564.32	872.84	1564.32	80.7665	1564.32	0.511905	1564.32	0	1564.32	42.1129	1564.32	739.981	1564.32	348.792	1564.32	127.389	1564.32	494.575	1564.32	863.848	1564.32	257.261	1564.32	23.6441		1564.38	0	1564.38	0	1564.38	0.0500017
	847.296	106.085		847.331	25.3565		1564.4	0	1564.4	7.37221	1564.4	138.434	1564.4	54.7645	1564.4	286.639	1564.4	283.615	1564.4	1465.43	1564.4	137.076	1564.4	1.02006	1564.4	0	1564.4	15.8603	1564.4	569.4	1564.4	475.351	1564.4	196.847	1564.4	656.976	1564.4	1001.66	1564.4	272.002	1564.4	25.9283		1564.46	0	1564.46	0	1564.46	0.0582287
	847.355	118.232		847.389	28.3337		1564.48	0	1564.48	4.3188	1564.48	80.1589	1564.48	40.5616	1564.48	245.02	1564.48	453.834	1564.48	2059.13	1564.48	194.039	1564.48	1.76921	1564.48	0	1564.48	9.60847	1564.48	398.213	1564.48	601.872	1564.48	266.35	1564.48	854.633	1564.48	1176.61	1564.48	327.333	1564.48	26.671		1564.54	0	1564.54	0	1564.54	0.0626194
	847.413	132.749		847.448	31.4762		1564.55	0	1564.55	2.32988	1564.55	37.4159	1564.55	25.7259	1564.55	187.85	1564.55	594.348	1564.55	2651.72	1564.55	250.35	1564.55	2.69959	1564.55	0	1564.55	6.21766	1564.55	227.627	1564.55	727.414	1564.55	335.189	1564.55	1164.4	1564.55	1780.26	1564.55	437.822	1564.55	25.8546		1564.62	0	1564.62	0	1564.62	0.0582287
	847.472	148.888		847.506	34.7772		1564.63	0	1564.63	1.14592	1564.63	10.4655	1564.63	11.5324	1564.63	129.692	1564.63	516.556	1564.63	2935.79	1564.63	212.282	1564.63	3.65392	1564.63	0	1564.63	4.53523	1564.63	70.9049	1564.63	706.287	1564.63	391.695	1564.63	1515.49	1564.63	2383.9	1564.63	679.851	1564.63	23.7139		1564.7	0	1564.7	0	1564.7	0.0500017
	847.531	165.51		847.565	38.2502		1564.71	0	1564.71	0.512507	1564.71	6.15535	1564.71	6.90158	1564.71	72.525	1564.71	407.888	1564.71	2311.64	1564.71	158.872	1564.71	4.40445	1564.71	0	1564.71	4.53523	1564.71	34.3601	1564.71	599.641	1564.71	376.029	1564.71	1866.57	1564.71	2786.11	1564.71	921.881	1564.71	20.6291		1564.78	0	1564.78	0	1564.78	0.0368544
	847.589	181.144		847.624	41.9399		1564.79	0	1564.79	0.224633	1564.79	3.32011	1564.79	3.9763	1564.79	19.2245	1564.79	298.407	1564.79	1511.47	1564.79	104.81	1564.79	4.74733	1564.79	0	1564.79	6.21766	1564.79	34.7879	1564.79	423.159	1564.79	245.048	1564.79	1594.32	1564.79	2985.82	1564.79	1021.21	1564.79	17.0525		1564.86	0	1564.86	0	1564.86	0.0250225
	847.648	194.187		847.682	45.9356		1564.87	0	1564.87	0.151306	1564.87	1.62505	1564.87	2.50315	1564.87	11.5598	1564.87	188.931	1564.87	711.303	1564.87	51.4006	1564.87	4.5751	1564.87	0	1564.87	9.60847	1564.87	39.7812	1564.87	246.065	1564.87	114.067	1564.87	1192.89	1564.87	2236.71	1564.87	915.361	1564.87	13.4183		1564.94	0	1564.94	0	1564.94	0.0141993
	847.706	203.13		847.741	50.3019		1564.95	0	1564.95	0.243083	1564.95	0.710878	1564.95	2.18749	1564.95	6.4101	1564.95	80.276	1564.95	398.603	1564.95	17.0184	1564.95	3.94612	1564.95	0	1564.95	30.4579	1564.95	49.0453	1564.95	69.6001	1564.95	34.6129	1564.95	791.452	1564.95	1487.6	1564.95	731.084	1564.95	10.1508		1565.02	0	1565.02	0	1565.02	0.00738888
	847.765	206.841		847.8	55.0202		1565.03	0	1565.03	0.534842	1565.03	0.272744	1565.03	2.73519	1565.03	3.24333	1565.03	9.13479	1565.03	201.13	1565.03	30.782	1565.03	3.03486	1565.03	0	1565.03	57.5097	1565.03	62.8749	1565.03	15.4374	1565.03	8.0561	1565.03	444.939	1565.03	1023.78	1565.03	519.245	1565.03	7.60853		1565.1	0	1565.1	0	1565.1	0.00350599
	847.824	203.332		847.858	59.9		1565.11	0	1565.11	1.13621	1565.11	0.088793	1565.11	3.81158	1565.11	1.47741	1565.11	5.34717	1565.11	60.4932	1565.11	65.794	1565.11	2.07676	1565.11	0	1565.11	84.5615	1565.11	116.331	1565.11	10.4653	1565.11	6.54334	1565.11	185.011	1565.11	600.899	1565.11	306.633	1565.11	6.123		1565.18	0	1565.18	0	1565.18	0.00389407
	847.882	192.502		847.917	64.5588		1565.19	0	1565.19	2.22554	1565.19	0.024193	1565.19	5.03652	1565.19	0.595878	1565.19	2.87418	1565.19	19.1199	1565.19	100.806	1565.19	1.25364	1565.19	0	1565.19	49.3882	1565.19	209.331	1565.19	10.4653	1565.19	8.0561	1565.19	67.4317	1565.19	218.132	1565.19	94.7959	1565.19	5.89557		1565.26	0	1565.26	0	1565.26	0.012211
	847.941	176.575		847.976	68.4333		1565.27	0	1565.27	4.02274	1565.27	0.00922011	1565.27	5.97672	1565.27	0.207573	1565.27	1.4026	1565.27	97.5301	1565.27	94.7066	1565.27	0.663233	1565.27	0	1565.27	14.2148	1565.27	216.327	1565.27	13.0818	1565.27	20.3066	1565.27	14.4081	1565.27	119.937	1565.27	44.2624	1565.27	7.00705		1565.34	0	1565.34	0	1565.34	0.0358852
	847.999	156.832		848.034	70.8749		1565.35	0	1565.35	6.76248	1565.35	0.024193	1565.35	6.32929	1565.35	0.0604366	1565.35	0.611877	1565.35	210.224	1565.35	86.8224	1565.35	0.302103	1565.35	0	1565.35	9.25488	1565.35	216.632	1565.35	16.6522	1565.35	47.2207	1565.35	55.4031	1565.35	211.268	1565.35	19.3203	1565.35	9.29032		1565.42	0	1565.42	0	1565.42	0.0905944
	848.058	134.935		848.093	71.2851		1565.43	0	1565.43	10.6285	1565.43	0.088793	1565.43	5.98007	1565.43	0.0137998	1565.43	0.233876	1565.43	323.998	1565.43	77.3988	1565.43	0.116686	1565.43	0	1565.43	6.00285	1565.43	210.271	1565.43	20.2246	1565.43	74.7946	1565.43	153.664	1565.43	334.128	1565.43	14.2649	1565.43	12.3778		1565.5	0	1565.5	0	1565.5	0.188826
	848.117	112.622		848.151	69.2908		1565.51	0.000733199	1565.51	15.5914	1565.51	0.272744	1565.51	5.16611	1565.51	0.00243671	1565.51	0.0757966	1565.51	436.646	1565.51	66.7626	1565.51	0.0366952	1565.51	0	1565.51	4.41881	1565.51	165.462	1565.51	22.8457	1565.51	102.317	1565.51	271.084	1565.51	489.226	1565.51	32.9643	1565.51	15.6901		1565.58	0	1565.58	0	1565.58	0.344072
	848.175	91.4206		848.21	64.9044		1565.59	0.00567183	1565.59	21.4247	1565.59	0.710878	1565.59	4.33161	1565.59	0.00237748	1565.59	0.020072	1565.59	517.938	1565.59	55.3024	1565.59	0.00978277	1565.59	0	1565.59	4.47956	1565.59	119.732	1565.59	23.3008	1565.59	129.107	1565.59	389.243	1565.59	645.435	1565.59	77.7419	1565.59	18.6195		1565.66	0	1565.66	0	1565.66	0.544665
	848.234	72.4215		848.269	58.6292		1565.67	0.0287694	1565.67	27.6577	1565.67	1.62505	1565.67	4.06986	1565.67	0.0134755	1565.67	0.00390305	1565.67	460.818	1565.67	43.4694	1565.67	0.007193	1565.67	0	1565.67	6.19615	1565.67	74.0112	1565.67	19.2286	1565.67	136.194	1565.67	506.598	1565.67	801.645	1565.67	190.526	1565.67	20.6732		1565.74	0	1565.74	0.000239305	1565.74	0.767104
	848.293	56.1848		848.327	51.4583		1565.75	0.107284	1565.75	33.73	1565.75	3.32011	1565.75	4.92462	1565.75	0.059353	1565.75	0.000496883	1565.75	239.744	1565.75	31.8076	1565.75	0.0279372	1565.75	0	1565.75	9.60847	1565.75	29.2234	1565.75	14.521	1565.75	98.1811	1565.75	566.088	1565.75	904.019	1565.75	304.084	1565.75	21.6867		1565.82	0	1565.82	0.00212169	1565.82	0.959436
	848.351	42.797		848.386	44.7499		1565.83	0.32729	1565.83	39.0617	1565.83	6.15535	1565.83	7.32948	1565.83	0.204574	1565.83	0	1565.83	19.1199	1565.83	20.9243	1565.83	0.101881	1565.83	0	1565.83	34.6424	1565.83	10.0963	1565.83	10.2448	1565.83	60.1683	1565.83	535.854	1565.83	726.704	1565.83	416.867	1565.83	21.9118		1565.9	0	1565.9	0.0115936	1565.9	1.07555
	848.41	32.008		848.445	40.0081		1565.91	0.8481	1565.91	38.4829	1565.91	10.4655	1565.91	11.5324	1565.91	0.588902	1565.91	0	1565.91	11.2261	1565.91	11.4269	1565.91	0.307095	1565.91	0	1565.91	112.506	1565.91	5.89428	1565.91	7.25644	1565.91	24.9535	1565.91	333.188	1565.91	487.101	1565.91	319.091	1565.91	22.0016		1565.98	0.00042994	1565.98	0.0463741	1565.98	1.08021
	848.469	23.4311		848.503	38.6176		1565.99	1.92926	1565.99	36.7026	1565.99	20.2384	1565.99	21.2027	1565.99	1.46321	1565.99	0	1565.99	6.05918	1565.99	6.70743	1565.99	0.789625	1565.99	0	1565.99	206.72	1565.99	3.16514	1565.99	6.111	1565.99	8.0561	1565.99	130.523	1565.99	247.498	1565.99	220.541	1565.99	22.862		1566.06	0.00334583	1566.06	0.149873	1566.06	0.972232
	848.527	16.6667		848.562	51.0859		1566.07	3.93024	1566.07	33.892	1566.07	39.7836	1566.07	85.7276	1566.07	3.21773	1566.07	0	1566.07	2.9745	1566.07	3.61295	1566.07	1.78674	1566.07	0	1566.07	301.516	1566.07	1.54646	1566.07	7.02255	1566.07	5.20171	1566.07	36.1202	1566.07	74.3966	1566.07	122.766	1566.07	25.4068		1566.14	0.0171788	1566.14	0.409065	1566.14	0.784424
	848.586	11.4116		848.621	103.66		1566.15	7.27848	1566.15	30.3058	1566.15	77.1773	1566.15	177.905	1566.15	6.36849	1566.15	0	1566.15	1.30676	1566.15	1.76722	1566.15	3.62826	1566.15	0	1566.15	395.73	1566.15	0.67561	1566.15	9.99407	1566.15	3.78194	1566.15	14.4081	1566.15	10.3907	1566.15	38.1208	1566.15	30.1876		1566.22	0.0646461	1566.22	0.97367	1566.22	0.56287
	848.645	7.42645		848.679	158.959		1566.23	12.4004	1566.23	26.2612	1566.23	143.894	1566.23	286.398	1566.23	11.4982	1566.23	0	1566.23	0.503467	1566.23	0.773724	1566.23	6.7035	1566.23	0.000710411	1566.23	300.946	1566.23	0.258851	1566.23	15.0613	1566.23	3.78194	1566.23	10.731	1566.23	7.20912	1566.23	13.8514	1566.23	37.2325		1566.3	0.198963	1566.3	2.06431	1566.3	0.361668
	848.703	4.54157		848.738	214.818		1566.31	38.2275	1566.31	22.1198	1566.31	210.61	1566.31	395.529	1566.31	19.1406	1566.31	0	1566.31	0.164603	1566.31	0.29746	1566.31	11.3903	1566.31	0.00552239	1566.31	205.579	1566.31	0.0859673	1566.31	55.2479	1566.31	5.20171	1566.31	10.731	1566.31	6.1477	1566.31	8.79665	1566.31	45.8627		1566.38	0.518761	1566.38	3.96644	1566.38	0.213185
	848.762	2.56986		848.797	268.736		1566.39	104.272	1566.39	18.2658	1566.39	220.588	1566.39	504.025	1566.39	36.5503	1566.39	0	1566.39	0.043997	1566.39	0.0971342	1566.39	23.966	1566.39	0.0280377	1566.39	110.795	1566.39	0.033284	1566.39	126.794	1566.39	8.0561	1566.39	14.4081	1566.39	7.20912	1566.39	5.84542	1566.39	55.0023		1566.46	1.18546	1566.46	7.00477	1566.46	0.150503
	848.82	1.33097		848.855	202.751		1566.47	222.382	1566.47	15.0804	1566.47	144.132	1566.47	353.375	1566.47	54.924	1566.47	0	1566.47	0.00864365	1566.47	0.0259171	1566.47	37.1254	1566.47	0.10454	1566.47	35.9046	1566.47	0.0489335	1566.47	198.963	1566.47	25.7803	1566.47	34.7462	1566.47	10.3907	1566.47	4.63076	1566.47	63.3671		1566.54	2.42011	1566.54	11.5146	1566.54	0.210321
	848.879	0.617597		848.914	135.256		1566.55	556.388	1566.55	12.9043	1566.55	67.6766	1566.55	202.726	1566.55	72.2813	1566.55	0	1566.55	0.00111617	1566.55	0.00549262	1566.55	49.5673	1566.55	0.318591	1566.55	9.97428	1566.55	0.146325	1566.55	270.513	1566.55	46.3099	1566.55	56.1842	1566.55	45.5334	1566.55	4.6068	1566.55	69.8061		1566.61	4.49222	1566.61	21.1831	1566.61	0.47736
	848.938	0.253987		848.973	69.2924		1566.63	891.116	1566.63	12.0979	1566.63	16.6815	1566.63	64.5583	1566.63	56.291	1566.63	0	1566.63	0	1566.63	0.00338214	1566.63	43.6663	1566.63	0.824736	1566.63	33.2031	1566.63	0.402412	1566.63	210.581	1566.63	67.2874	1566.63	77.4924	1566.63	105.789	1566.63	5.13047	1566.63	67.4606		1566.69	7.66956	1566.69	31.4384	1566.69	1.10299
	848.996	0.0888108		849.031	68.1275		1566.71	1225.12	1566.71	43.9874	1566.71	10.4655	1566.71	37.8895	1566.71	39.2876	1566.71	0	1566.71	0	1566.71	0.0126239	1566.71	36.8125	1566.71	1.87491	1566.71	97.0824	1566.71	0.968342	1566.71	149.655	1566.71	87.8097	1566.71	97.5171	1566.71	166.629	1566.71	5.61412	1566.71	60.4418		1566.77	12.1674	1566.77	41.0788	1566.77	2.32633
	849.055	0.0261047		849.09	69.9239		1566.79	1452.78	1566.79	114.622	1566.79	9.51139	1566.79	21.7576	1566.79	23.2521	1566.79	0	1566.79	0	1566.79	0.0417682	1566.79	30.0208	1566.79	3.81303	1566.79	213.465	1566.79	2.07418	1566.79	88.6695	1566.79	68.6223	1566.79	72.5298	1566.79	226.885	1566.79	5.6296	1566.79	51.6839		1566.85	77.7576	1566.85	40.818	1566.85	4.45764
	849.114	0.00569094		849.149	72.9063		1566.87	1495.06	1566.87	215.981	1566.87	12.7073	1566.87	15.0626	1566.87	15.7796	1566.87	0	1566.87	0	1566.87	0.113464	1566.87	24.2696	1566.87	7.04373	1566.87	405.55	1566.87	4.0227	1566.87	28.5943	1566.87	48.7393	1566.87	46.7688	1566.87	166.951	1566.87	5.0524	1566.87	42.4529		1566.93	206.343	1566.93	40.5571	1566.93	7.83624
	849.172	0.000916459		849.207	75.2007		1566.94	1162.98	1566.94	317.778	1566.94	35.153	1566.94	18.1566	1566.94	12.3674	1566.94	0	1566.94	0	1566.94	0.256228	1566.94	29.2217	1566.94	11.9553	1566.94	737.571	1566.94	7.16286	1566.94	10.4653	1566.94	28.857	1566.94	21.7751	1566.94	106.431	1566.94	4.00455	1566.94	34.0334		1567.01	335.414	1567.01	99.1013	1567.01	12.7552
	849.231	3.10746e-05		849.266	75.1979		1567.02	804.161	1567.02	419.137	1567.02	58.1878	1567.02	30.8637	1567.02	13.0484	1567.02	0	1567.02	0	1567.02	0.501572	1567.02	51.3578	1567.02	23.6592	1567.02	1069.59	1567.02	11.8238	1567.02	7.28838	1567.02	9.67125	1567.02	13.9243	1567.02	46.4961	1567.02	2.78844	1567.02	27.5621		1567.09	463.988	1567.09	248.293	1567.09	33.4393
	849.29	0		849.325	71.8572		1567.1	444.62	1567.1	499.919	1567.1	80.6694	1567.1	83.9386	1567.1	17.7833	1567.1	0	1567.1	0	1567.1	0.856232	1567.1	94.8659	1567.1	72.5511	1567.1	1163.08	1567.1	27.3185	1567.1	6.22599	1567.1	6.64337	1567.1	8.25596	1567.1	10.3907	1567.1	1.69021	1567.1	51.7521		1567.17	511.338	1567.17	397.484	1567.17	58.8046
	849.348	0		849.383	64.9948		1567.18	85.804	1567.18	483.244	1567.18	101.855	1567.18	159.79	1567.18	93.0417	1567.18	0	1567.18	0	1567.18	1.29872	1567.18	229.948	1567.18	122.526	1567.18	982.817	1567.18	43.4142	1567.18	7.28838	1567.18	5.36498	1567.18	4.49534	1567.18	7.76819	1567.18	0.882737	1567.18	106.938		1567.25	441.666	1567.25	476.048	1567.25	89.6715
	849.407	0		849.442	55.2309		1567.26	26.0047	1567.26	347.107	1567.26	102.917	1567.26	236.278	1567.26	177.923	1567.26	0	1567.26	0	1567.26	1.7539	1567.26	365.681	1567.26	172.57	1567.26	760.079	1567.26	58.9026	1567.26	10.4653	1567.26	5.83671	1567.26	2.22171	1567.26	7.76819	1567.26	0.392414	1567.26	163.104		1567.33	307.209	1567.33	550.184	1567.33	134.752
	849.466	0		849.501	43.843		1567.34	30.1723	1567.34	210.97	1567.34	86.558	1567.34	312.128	1567.34	263.793	1567.34	0	1567.34	0	1567.34	2.12953	1567.34	500.765	1567.34	221.627	1567.34	536.458	1567.34	52.9214	1567.34	33.8578	1567.34	8.0561	1567.34	0.98019	1567.34	10.3907	1567.34	0.144535	1567.34	218.294		1567.41	172.752	1567.41	619.873	1567.41	180.814
	849.525	0		849.559	32.3216		1567.42	78.956	1567.42	99.6939	1567.42	68.3154	1567.42	224.879	1567.42	348.672	1567.42	0	1567.42	0	1567.42	2.32253	1567.42	632.505	1567.42	250.119	1567.42	312.834	1567.42	38.7865	1567.42	132.805	1567.42	22.69	1567.42	0.378778	1567.42	18.7307	1567.42	0.0433297	1567.42	241.886		1567.49	58.6049	1567.49	469.257	1567.49	226.98
	849.583	0		849.618	22.0223		1567.5	183.31	1567.5	54.1927	1567.5	49.1676	1567.5	137.629	1567.5	386.562	1567.5	0	1567.5	0	1567.5	2.28691	1567.5	643.563	1567.5	193.602	1567.5	90.085	1567.5	24.1087	1567.5	232.376	1567.5	37.7757	1567.5	0.123968	1567.5	92.6607	1567.5	0.0097608	1567.5	247.307		1567.57	8.82403	1567.57	318.043	1567.57	272.314
	849.642	0		849.677	13.8629		1567.58	381.707	1567.58	49.1258	1567.58	30.0202	1567.58	60.8219	1567.58	364.545	1567.58	0	1567.58	0	1567.58	2.02523	1567.58	507.899	1567.58	136.054	1567.58	21.336	1567.58	10.0963	1567.58	331.33	1567.58	52.4101	1567.58	0.0331215	1567.58	167.178	1567.58	0.00156694	1567.58	235.749		1567.65	8.82403	1567.65	167.432	1567.65	301.354
	849.701	0		849.735	8.2724		1567.66	789.169	1567.66	76.5872	1567.66	11.7786	1567.66	20.2159	1567.66	279.912	1567.66	0	1567.66	0	1567.66	1.61612	1567.66	370.553	1567.66	78.5126	1567.66	26.2971	1567.66	6.13065	1567.66	222.717	1567.66	39.3144	1567.66	0.00648733	1567.66	241.111	1567.66	0.000121975	1567.66	206.74		1567.73	35.1217	1567.73	98.5937	1567.73	260.623
	849.759	0		849.794	5.29347		1567.74	1196.63	1567.74	125.494	1567.74	8.99674	1567.74	11.5324	1567.74	193.453	1567.74	0	1567.74	0	1567.74	1.15325	1567.74	232.557	1567.74	22.0101	1567.74	87.254	1567.74	3.83641	1567.74	114.105	1567.74	25.5818	1567.74	0.000828826	1567.74	224.536	1567.74	0	1567.74	169.371		1567.81	84.0427	1567.81	62.8298	1567.81	198.284
	849.818	0.00150677		849.853	4.79731		1567.82	1302.26	1567.82	199.497	1567.82	9.27275	1567.82	8.62319	1567.82	106.662	1567.82	0	1567.82	0	1567.82	0.735085	1567.82	95.2133	1567.82	11.9553	1567.82	193.986	1567.82	3.09182	1567.82	30.91	1567.82	12.1164	1567.82	0	1567.82	157.87	1567.82	0.000774716	1567.82	130.414		1567.89	147.657	1567.89	51.2735	1567.89	135.354
	849.877	0.0116007		849.912	6.6295		1567.9	1057.65	1567.9	274.289	1567.9	12.6507	1567.9	8.62319	1567.9	21.1255	1567.9	0	1567.9	0	1567.9	0.412721	1567.9	70.6079	1567.9	8.93396	1567.9	301.583	1567.9	3.83641	1567.9	10.4653	1567.9	7.72123	1567.9	0	1567.9	90.7206	1567.9	0.00609152	1567.9	91.2515		1567.97	217.414	1567.97	68.0428	1567.97	73.0146
	849.935	0.0598494		849.97	10.6524		1567.98	812.31	1567.98	349.253	1567.98	45.3621	1567.98	11.5324	1567.98	15.63	1567.98	0	1567.98	0	1567.98	0.202992	1567.98	58.8964	1567.98	8.93396	1567.98	409.162	1567.98	6.13065	1567.98	6.37045	1567.98	4.57228	1567.98	0	1567.98	24.2613	1567.98	0.0312569	1567.98	53.1997		1568.05	287.963	1568.05	116.467	1568.05	16.5786
	849.994	0.22689		850.029	16.6071		1568.06	567.698	1568.06	423.673	1568.06	85.2543	1568.06	40.4619	1568.06	15.686	1568.06	0	1568.06	0	1568.06	0.0851254	1568.06	60.1189	1568.06	11.9553	1568.06	515.848	1568.06	10.0963	1568.06	3.9985	1568.06	2.49149	1568.06	0	1568.06	10.3907	1568.06	0.117721	1568.06	17.2931		1568.13	358.567	1568.13	286.799	1568.13	10.4726
	850.053	0.706788		850.088	23.9697		1568.14	327.509	1568.14	471.176	1568.14	126.051	1568.14	70.8017	1568.14	21.3025	1568.14	0	1568.14	0	1568.14	0.0299572	1568.14	74.1986	1568.14	51.6081	1568.14	576.206	1568.14	32.434	1568.14	3.22818	1568.14	1.23433	1568.14	0	1568.14	6.30424	1568.14	0.361867	1568.14	11.9406		1568.21	428.455	1568.21	457.131	1568.21	13.7859
	850.111	1.86909		850.146	31.8361		1568.22	152.342	1568.22	293.557	1568.22	166.846	1568.22	101.84	1568.22	82.4511	1568.22	0	1568.22	0	1568.22	0.00830237	1568.22	121.27	1568.22	92.5071	1568.22	590.768	1568.22	55.9202	1568.22	3.9985	1568.22	0.546393	1568.22	0	1568.22	3.85328	1568.22	0.943655	1568.22	9.77055		1568.29	321.179	1568.29	513.713	1568.29	40.5974
	850.17	4.3375		850.205	39.027		1568.3	42.4456	1568.3	115.939	1568.3	206.735	1568.3	132.679	1568.3	144.592	1568.3	0	1568.3	0	1568.3	0.00170062	1568.3	249.098	1568.3	133.698	1568.3	441.046	1568.3	79.7239	1568.3	6.37045	1568.3	0.211954	1568.3	0	1568.3	2.91052	1568.3	2.1577	1568.3	10.2241		1568.37	213.902	1568.37	505.133	1568.37	68.2847
	850.229	8.99286		850.264	44.318		1568.38	12.4004	1568.38	92.4579	1568.38	154.183	1568.38	162.416	1568.38	205.745	1568.38	0	1568.38	0	1568.38	0.000199613	1568.38	313.611	1568.38	174.065	1568.38	290.743	1568.38	102.82	1568.38	10.4653	1568.38	0.0696491	1568.38	0	1568.38	3.38333	1568.38	4.40596	1568.38	12.7225		1568.45	156.133	1568.45	436.335	1568.45	95.9268
	850.288	16.9265		850.323	46.791		1568.46	51.5206	1568.46	76.7852	1568.46	101.043	1568.46	170.936	1568.46	227.341	1568.46	0	1568.46	0	1568.46	0	1568.46	310.804	1568.46	202.793	1568.46	141.024	1568.46	72.5979	1568.46	47.2696	1568.46	0.0187082	1568.46	0	1568.46	5.29102	1568.46	8.11489	1568.46	16.3268		1568.53	106.642	1568.53	329.943	1568.53	122.629
	850.346	29.2627		850.381	46.1082		1568.54	199.143	1568.54	68.9086	1568.54	48.492	1568.54	141.579	1568.54	184.413	1568.54	0	1568.54	0	1568.54	0	1568.54	239.441	1568.54	156.271	1568.54	45.8192	1568.54	41.7728	1568.54	84.074	1568.54	0.00415972	1568.54	0	1568.54	8.74353	1568.54	13.2991	1568.54	19.849		1568.61	65.2676	1568.61	222.95	1568.61	143.959
	850.405	46.9325		850.44	42.6528		1568.62	347.495	1568.62	90.6411	1568.62	10.4655	1568.62	82.7686	1568.62	139.92	1568.62	0	1568.62	0	1568.62	0	1568.62	167.29	1568.62	109.749	1568.62	9.81474	1568.62	11.5532	1568.62	59.2501	1568.62	0.00417452	1568.62	0	1568.62	13.8634	1568.62	19.4454	1568.62	22.1317		1568.69	32.17	1568.69	116.557	1568.69	152.755
	850.464	80.6917		850.499	37.4682		1568.7	495.129	1568.7	112.374	1568.7	6.74324	1568.7	23.9586	1568.7	95.3578	1568.7	0	1568.7	0	1568.7	0	1568.7	95.6547	1568.7	79.8357	1568.7	30.7918	1568.7	7.53535	1568.7	34.3233	1568.7	0.0187999	1568.7	0	1568.7	22.0202	1568.7	25.1261	1568.7	22.4158		1568.77	33.439	1568.77	39.2196	1568.77	147.105
	850.522	118.441		850.557	32.0375		1568.78	598.382	1568.78	113.411	1568.78	4.88884	1568.78	11.5324	1568.78	52.2626	1568.78	0	1568.78	0	1568.78	0	1568.78	50.1519	1568.78	55.7816	1568.78	97.3079	1568.78	5.39702	1568.78	10.4653	1568.78	0.0701572	1568.78	0	1568.78	30.177	1568.78	26.5423	1568.78	20.5727		1568.85	64.3336	1568.85	9.6537	1568.85	117.962
	850.581	157.835		850.616	27.9776		1568.86	670.973	1568.86	110.143	1568.86	4.88884	1568.86	9.4292	1568.86	17.7833	1568.86	0	1568.86	0	1568.86	0	1568.86	35.132	1568.86	36.4373	1568.86	166.035	1568.86	5.10613	1568.86	6.73703	1568.86	0.213984	1568.86	0	1568.86	20.2839	1568.86	22.7919	1568.86	17.1519		1568.93	103.261	1568.93	9.6537	1568.93	75.5621
	850.64	196.23		850.675	26.7341		1568.94	595.687	1568.94	102.911	1568.94	6.74324	1568.94	11.5324	1568.94	12.9008	1568.94	0	1568.94	0	1568.94	0	1568.94	44.3284	1568.94	21.8014	1568.94	235.598	1568.94	6.66148	1568.94	4.88172	1568.94	0.554108	1568.94	0	1568.94	10.3907	1568.94	18.0935	1568.94	13.0641		1569.01	142.964	1569.01	21.8165	1569.01	33.1625
	850.699	231.034		850.734	29.3495		1569.02	377.249	1569.02	91.942	1569.02	10.4655	1569.02	24.0506	1569.02	11.9473	1569.02	0	1569.02	0	1569.02	0	1569.02	83.1748	1569.02	11.9553	1569.02	305.098	1569.02	10.0963	1569.02	4.88172	1569.02	1.25978	1569.02	0	1569.02	6.13164	1569.02	13.7271	1569.02	9.29727		1569.09	182.697	1569.09	44.3051	1569.09	11.1666
	850.757	200.379		850.792	36.3929		1569.1	158.811	1569.1	78.4632	1569.1	46.664	1569.1	102.599	1569.1	14.9333	1569.1	0	1569.1	0	1569.1	0	1569.1	127.829	1569.1	7.44032	1569.1	373.674	1569.1	33.7807	1569.1	6.73703	1569.1	2.56449	1569.1	0	1569.1	3.37508	1569.1	10.7889	1569.1	6.65449		1569.17	221.699	1569.17	67.6713	1569.17	8.91559
	850.816	165.597		850.851	46.8792		1569.18	32.3815	1569.18	64.075	1569.18	109.045	1569.18	218.628	1569.18	21.853	1569.18	0	1569.18	0	1569.18	0	1569.18	173.401	1569.18	4.57034	1569.18	277.155	1569.18	77.8494	1569.18	10.4653	1569.18	4.74413	1569.18	0	1569.18	1.83333	1569.18	10.5259	1569.18	5.73507		1569.25	191.046	1569.25	91	1569.25	10.593
	850.875	128.953		850.91	59.3858		1569.26	12.4004	1569.26	49.2534	1569.26	172.015	1569.26	334.656	1569.26	43.5014	1569.26	0	1569.26	0	1569.26	0	1569.26	218.859	1569.26	2.91882	1569.26	180.055	1569.26	122.867	1569.26	55.7959	1569.26	8.0561	1569.26	0	1569.26	1.20056	1569.26	13.8514	1569.26	6.98207		1569.33	148.231	1569.33	113.398	1569.33	30.3135
	850.933	93.0879		850.969	72.1628		1569.34	7.50588	1569.34	34.5589	1569.34	234.396	1569.34	290.346	1569.34	66.6521	1569.34	0	1569.34	0	1569.34	0	1569.34	263.241	1569.34	2.03663	1569.34	83.5374	1569.34	167.915	1569.34	145.697	1569.34	62.3077	1569.34	0	1569.34	1.21517	1569.34	33.9713	1569.34	10.7524		1569.41	104.738	1569.41	111.907	1569.41	51.3785
	850.992	60.6791		851.027	83.3882		1569.42	4.48911	1569.42	20.5843	1569.42	170.738	1569.42	229.825	1569.42	89.7833	1569.42	0	1569.42	0.00111617	1569.42	0.000504856	1569.42	257.129	1569.42	1.55955	1569.42	21.7327	1569.42	212.057	1569.42	236.56	1569.42	146.135	1569.42	0	1569.42	1.63691	1569.42	67.6615	1569.42	17.2931		1569.49	61.3497	1569.49	95.5329	1569.49	73.1924
	851.051	35.2154		851.086	91.4411		1569.5	2.99559	1569.5	10.6388	1569.5	106.5	1569.5	168.379	1569.5	111.384	1569.5	0.000496883	1569.5	0.00864365	1569.5	0.00392952	1569.5	197.944	1569.5	1.23209	1569.5	9.60847	1569.5	240.349	1569.5	327.435	1569.5	230.415	1569.5	0	1569.5	2.24069	1569.5	102.599	1569.5	32.9294		1569.56	18.7894	1569.56	78.1985	1569.56	94.9475
	851.11	29.4557		851.145	81.8689		1569.58	2.60147	1569.58	12.223	1569.58	42.8596	1569.58	107.015	1569.58	89.0033	1569.58	0.00390305	1569.58	0.043997	1569.58	0.0202679	1569.58	137.767	1569.58	0.946375	1569.58	6.7218	1569.58	196.515	1569.58	417.366	1569.58	314.242	1569.58	0	1569.58	2.78587	1569.58	137.694	1569.58	62.2018		1569.64	8.82403	1569.64	60.7209	1569.64	115.785
	851.168	35.2154		851.204	69.2914		1569.66	2.86062	1569.66	17.4533	1569.66	28.3445	1569.66	46.6928	1569.66	64.9528	1569.66	0.020072	1569.66	0.164603	1569.66	0.0766694	1569.66	77.598	1569.66	0.667101	1569.66	5.76422	1569.66	151.785	1569.66	293.923	1569.66	258.166	1569.66	0.000828826	1569.66	3.08318	1569.66	171.918	1569.66	93.5958		1569.72	5.21441	1569.72	43.841	1569.72	117.432
	851.227	71.691		851.262	55.4389		1569.74	3.34446	1569.74	23.4803	1569.74	21.0526	1569.74	11.5324	1569.74	40.6866	1569.74	0.0757966	1569.74	0.503467	1569.74	0.237582	1569.74	18.4304	1569.74	0.425508	1569.74	6.7218	1569.74	107.101	1569.74	169.915	1569.74	201.335	1569.74	0.00648733	1569.74	3.0192	1569.74	204.454	1569.74	126.126		1569.8	2.83253	1569.8	28.2019	1569.8	89.4015
	851.286	142.3		851.321	42.1537		1569.82	3.69918	1569.82	29.7595	1569.82	20.2696	1569.82	7.09848	1569.82	17.7833	1569.82	0.233876	1569.82	1.30676	1569.82	0.624223	1569.82	11.2111	1569.82	0.236085	1569.82	9.60847	1569.82	63.3746	1569.82	46.5863	1569.82	144.421	1569.82	0.0331829	1569.82	2.62368	1569.82	180.054	1569.82	158.639		1569.88	1.39879	1569.88	17.0814	1569.88	60.777
	851.345	312.1		851.38	31.1279		1569.89	3.7032	1569.89	35.7304	1569.89	25.7311	1569.89	4.3993	1569.89	11.4837	1569.89	0.611877	1569.89	2.9745	1569.89	1.43899	1569.89	8.41823	1569.89	0.114994	1569.89	29.0124	1569.89	50.9461	1569.89	10.4653	1569.89	88.1452	1569.89	0.124613	1569.89	2.03064	1569.89	141.929	1569.89	189.985		1569.96	0.618913	1569.96	10.9349	1569.96	32.7421
	851.403	681.003		851.439	23.6617		1569.97	3.30626	1569.97	40.8699	1569.97	35.8879	1569.97	3.1694	1569.97	8.28028	1569.97	1.4026	1569.97	6.05918	1569.97	2.9665	1569.97	8.41823	1569.97	0.0459638	1569.97	49.0197	1569.97	52.483	1569.97	6.73703	1569.97	44.415	1569.97	0.382176	1569.97	1.44339	1569.97	102.668	1569.97	219.191		1570.04	0.240487	1570.04	6.58124	1570.04	10.4726
	851.462	1093.46		851.497	20.471		1570.05	2.61618	1570.05	33.7156	1570.05	47.3056	1570.05	3.03385	1570.05	8.13784	1570.05	2.87418	1570.05	11.2261	1570.05	5.56183	1570.05	11.2111	1570.05	0.0155582	1570.05	68.4656	1570.05	62.7552	1570.05	4.88172	1570.05	31.7591	1570.05	0.994703	1570.05	1.07222	1570.05	63.4803	1570.05	162.826		1570.12	0.0793565	1570.12	3.68278	1570.12	6.16008
	851.521	1541.07		851.556	23.2352		1570.13	1.82226	1570.13	25.0804	1570.13	59.3486	1570.13	3.58193	1570.13	11.0398	1570.13	5.34717	1570.13	19.1199	1570.13	9.59038	1570.13	31.4439	1570.13	0.00364607	1570.13	86.0454	1570.13	74.3068	1570.13	4.88172	1570.13	26.6293	1570.13	2.2686	1570.13	1.11692	1570.13	25.5314	1570.13	105.475		1570.2	0.021425	1570.2	1.89256	1570.2	3.32453
	851.58	1990.83		851.615	31.9321		1570.21	1.10909	1570.21	16.008	1570.21	71.2346	1570.21	4.3863	1570.21	17.0147	1570.21	9.13479	1570.21	172.602	1570.21	15.3528	1570.21	70.9251	1570.21	0.000670744	1570.21	67.0714	1570.21	86.4922	1570.21	6.73703	1570.21	24.6392	1570.21	4.62029	1570.21	1.79414	1570.21	13.8514	1570.21	49.0946		1570.28	0.00424526	1570.28	0.881386	1570.28	1.62844
	851.638	2438.72		851.674	46.6999		1570.29	0.581827	1570.29	7.37221	1570.29	82.1489	1570.29	5.07532	1570.29	26.1754	1570.29	29.4747	1570.29	520.789	1570.29	49.2212	1570.29	111.342	1570.29	0	1570.29	47.3921	1570.29	98.523	1570.29	10.4653	1570.29	23.5076	1570.29	8.52691	1570.29	3.36109	1570.29	8.15826	1570.29	48.9345		1570.36	0.00055337	1570.36	0.366424	1570.36	0.712924
	851.697	2847.28		851.732	67.9642		1570.37	0.259027	1570.37	4.31861	1570.37	63.818	1570.37	5.36295	1570.37	52.3122	1570.37	79.9031	1570.37	1054.95	1570.37	84.1439	1570.37	151.673	1570.37	0	1570.37	27.9686	1570.37	109.571	1570.37	70.8419	1570.37	22.6781	1570.37	14.4081	1570.37	6.12815	1570.37	4.40596	1570.37	52.9187		1570.44	0	1570.44	0.133969	1570.44	0.273998
	851.756	2474.06		851.791	96.5421		1570.45	0.0947631	1570.45	2.32899	1570.45	44.8877	1570.45	5.13659	1570.45	79.4236	1570.45	193.958	1570.45	1638.14	1570.45	119.14	1570.45	190.946	1570.45	0	1570.45	9.60847	1570.45	102.27	1570.45	141.214	1570.45	21.5499	1570.45	39.4661	1570.45	10.3907	1570.45	2.1577	1570.45	58.6668		1570.52	0	1570.52	0.0424477	1570.52	0.0894252
	851.815	2097.14		851.85	133.023		1570.53	0.02748	1570.53	1.14289	1570.53	26.5348	1570.53	4.44176	1570.53	105.529	1570.53	308.013	1570.53	2221.33	1570.53	153.187	1570.53	143.798	1570.53	0.000710411	1570.53	5.63634	1570.53	80.5397	1570.53	211.585	1570.53	19.5653	1570.53	76.3546	1570.53	72.8676	1570.53	0.943655	1570.53	64.9318		1570.6	0	1570.6	0.0117735	1570.6	0.0238366
	851.873	1719.03		851.909	173.485		1570.61	0.00567183	1570.61	0.502264	1570.61	10.4655	1570.61	3.4798	1570.61	91.8018	1570.61	259.446	1570.61	2646.51	1570.61	151.676	1570.61	96.0009	1570.61	0.00552239	1570.61	3.0543	1570.61	57.8899	1570.61	182.478	1570.61	15.9236	1570.61	114.005	1570.61	147.056	1570.61	0.361867	1570.61	70.4677		1570.68	0	1570.68	0.00301219	1570.68	0.00466612
	851.932	1342.36		851.967	216.939		1570.69	0.000733199	1570.69	0.193702	1570.69	6.15535	1570.69	2.50835	1570.69	67.4547	1570.69	190.006	1570.69	1894.26	1570.69	109.758	1570.69	48.8553	1570.69	0.0280377	1570.69	1.5085	1570.69	35.2503	1570.69	138.509	1570.69	11.7813	1570.69	150.876	1570.69	221.245	1570.69	0.117721	1570.69	74.2188		1570.76	0	1570.76	0.000880109	1570.76	0.00059517
	851.991	969.567		852.026	261.895		1570.77	0	1570.77	0.0634023	1570.77	3.32011	1570.77	1.80449	1570.77	42.1217	1570.77	120.027	1570.77	1142.01	1570.77	67.1881	1570.77	12.3741	1570.77	0.10454	1570.77	0.667317	1570.77	13.5447	1570.77	93.9174	1570.77	7.85839	1570.77	109.621	1570.77	148.886	1570.77	0.0312569	1570.77	75.4758		1570.84	0	1570.84	0.000290837	1570.84	0
	852.05	603.957		852.085	306.594		1570.85	0	1570.85	0.0169485	1570.85	1.62505	1570.85	1.61596	1570.85	17.7833	1570.85	50.5736	1570.85	393.138	1570.85	25.2721	1570.85	7.69262	1570.85	0.318591	1570.85	0.259114	1570.85	8.42661	1570.85	49.9459	1570.85	4.73919	1570.85	67.5946	1570.85	76.5265	1570.85	0.00686624	1570.85	70.5071		1570.92	0	1570.92	0.000108128	1570.92	0
	852.108	263.697		852.144	349.301		1570.93	0	1570.93	0.00332579	1570.93	0.710878	1570.93	2.18637	1570.93	11.3999	1570.93	9.13479	1570.93	19.1199	1570.93	11.4269	1570.93	4.87073	1570.93	0.824736	1570.93	0.0854045	1570.93	4.87699	1570.93	10.4653	1570.93	2.56449	1570.93	26.339	1570.93	12.1901	1570.93	0.00685273	1570.93	60.7435		1571	0	1571	2.54571e-05	1571	0
	852.167	107.478		852.203	388.587		1571.01	0	1571.01	0.000426314	1571.01	0.272744	1571.01	3.74006	1571.01	8.06979	1571.01	6.86627	1571.01	14.3297	1571.01	7.19572	1571.01	3.81701	1571.01	1.87491	1571.01	0.0230154	1571.01	2.59989	1571.01	6.2061	1571.01	1.25978	1571.01	14.4081	1571.01	7.43553	1571.01	0.0310382	1571.01	49.2474		1571.08	0	1571.08	5.66343e-06	1571.08	0
	852.226	37.2778		852.261	303.218		1571.09	0	1571.09	0	1571.09	0.088793	1571.09	6.43714	1571.09	7.72003	1571.09	6.86627	1571.09	14.3297	1571.09	4.7844	1571.09	4.48612	1571.09	3.81303	1571.09	0.00455078	1571.09	1.25996	1571.09	3.56676	1571.09	0.554108	1571.09	8.52691	1571.09	4.21283	1571.09	0.116296	1571.09	37.3147		1571.16	0	1571.16	0	1571.16	0
	852.285	35.2154		852.32	216.433		1571.17	0	1571.17	0	1571.17	0.0236041	1571.17	10.2507	1571.17	10.3575	1571.17	9.13479	1571.17	19.1199	1571.17	3.96208	1571.17	6.92034	1571.17	7.04373	1571.17	0.00059077	1571.17	0.545649	1571.17	2.31909	1571.17	0.213984	1571.17	4.62029	1571.17	2.25307	1571.17	0.355677	1571.17	26.2916		1571.24	0	1571.24	0	1571.24	0
	852.344	65.8849		852.379	131.276		1571.25	0	1571.25	0	1571.25	0.00461006	1571.25	14.8483	1571.25	15.9958	1571.25	34.5102	1571.25	39.7452	1571.25	4.37387	1571.25	11.2111	1571.25	11.9553	1571.25	0	1571.25	0.207339	1571.25	2.28021	1571.25	0.0701572	1571.25	2.2686	1571.25	1.2841	1571.25	0.921583	1571.25	17.2931		1571.32	0	1571.32	0	1571.32	0
	852.402	166.896		852.438	75.2351		1571.33	0	1571.33	0	1571.33	0.000588827	1571.33	19.543	1571.33	24.729	1571.33	65.7603	1571.33	269.108	1571.33	5.57679	1571.33	18.0991	1571.33	22.3943	1571.33	0	1571.33	0.0668438	1571.33	3.3448	1571.33	0.0187999	1571.33	0.994703	1571.33	1.12896	1571.33	2.09162	1571.33	12.0656		1571.4	0	1571.4	0	1571.4	0
	852.461	319.705		852.496	40.7023		1571.41	0	1571.41	0	1571.41	0	1571.41	23.3911	1571.41	82.0462	1571.41	97.0103	1571.41	641.021	1571.41	7.05891	1571.41	29.6022	1571.41	33.5003	1571.41	0	1571.41	0.0176771	1571.41	5.37643	1571.41	0.00369801	1571.41	0.382176	1571.41	1.76777	1571.41	4.2404	1571.41	9.37081		1571.48	0	1571.48	0	1571.48	0
	852.52	474.528		852.555	27.0762		1571.49	0	1571.49	0	1571.49	0	1571.49	21.1724	1571.49	140.356	1571.49	107.291	1571.49	1014.04	1571.49	8.31699	1571.49	42.2551	1571.49	43.9187	1571.49	0	1571.49	0.0034313	1571.49	8.08249	1571.49	0.000476511	1571.49	0.124613	1571.49	3.34285	1571.49	7.80552	1571.49	8.61465		1571.56	0	1571.56	0	1571.56	0
	852.579	627.339		852.614	20.7039		1571.57	0	1571.57	0	1571.57	0	1571.57	17.1093	1571.57	197.678	1571.57	101.667	1571.57	1385.96	1571.57	8.92974	1571.57	55.2106	1571.57	33.3594	1571.57	0	1571.57	0.000443454	1571.57	10.8571	1571.57	0	1571.57	0.0331829	1571.57	5.97753	1571.57	13.1374	1571.57	8.98162		1571.64	0	1571.64	6.75731e-05	1571.64	0
	852.638	749.396		852.673	18.5628		1571.65	0	1571.65	0	1571.65	0	1571.65	12.4002	1571.65	147.258	1571.65	81.0164	1571.65	1162.24	1571.65	8.70206	1571.65	67.6207	1571.65	22.253	1571.65	0	1571.65	0	1571.65	12.8236	1571.65	0	1571.65	0.00648733	1571.65	9.65238	1571.65	20.2956	1571.65	9.63023		1571.72	0	1571.72	0.000960052	1571.72	0
	852.696	768.075		852.732	20.0317		1571.73	0.000733199	1571.73	0	1571.73	0	1571.73	8.08723	1571.73	95.8459	1571.73	59.421	1571.73	707.12	1571.73	7.67353	1571.73	78.7309	1571.73	11.9553	1571.73	0	1571.73	0	1571.73	11.6296	1571.73	0	1571.73	0.000828826	1571.73	13.8209	1571.73	28.854	1571.73	9.87149		1571.8	0	1571.8	0.00550061	1571.8	0
	852.755	710.119		852.79	24.1252		1571.81	0.00567183	1571.81	0	1571.81	0	1571.81	4.73299	1571.81	45.4215	1571.81	37.645	1571.81	251.998	1571.81	6.12222	1571.81	55.0851	1571.81	7.04373	1571.81	0	1571.81	0	1571.81	9.38078	1571.81	0	1571.81	0	1571.81	17.5378	1571.81	37.8577	1571.81	9.34857		1571.88	0.00055337	1571.88	0.0238643	1571.88	0
	852.814	590.203		852.849	29.6481		1571.89	0.0287694	1571.89	0	1571.89	0	1571.89	2.49511	1571.89	17.7833	1571.89	16.5581	1571.89	19.1199	1571.89	4.40274	1571.89	31.4394	1571.89	3.81303	1571.89	0	1571.89	0	1571.89	6.80144	1571.89	0	1571.89	0	1571.89	14.6198	1571.89	46.1175	1571.89	8.05647		1571.96	0.00424526	1571.96	0.0798881	1571.96	0
	852.873	466.336		852.908	35.339		1571.97	0.107284	1571.97	0	1571.97	0	1571.97	1.17448	1571.97	10.5015	1571.97	9.13479	1571.97	11.6856	1571.97	2.84671	1571.97	11.2111	1571.97	1.87491	1571.97	0.00059077	1571.97	0	1571.97	4.44642	1571.97	0	1571.97	0	1571.97	10.956	1571.97	52.6954	1571.97	6.27591		1572.04	0.021425	1572.04	0.228036	1572.04	0.000475142
	852.931	340.891		852.967	40.0158		1572.05	0.32729	1572.05	0.000426314	1572.05	0	1572.05	0.492583	1572.05	5.6947	1572.05	6.32946	1572.05	7.3573	1572.05	1.64265	1572.05	6.83858	1572.05	0.824736	1572.05	0.00455078	1572.05	0	1572.05	2.61092	1572.05	0	1572.05	0	1572.05	7.39423	1572.05	47.5084	1572.05	4.39605		1572.12	0.0793565	1572.12	0.562564	1572.12	0.00368121
	852.99	216.511		853.026	42.7187		1572.13	0.8481	1572.13	0.00332579	1572.13	0	1572.13	0.180249	1572.13	2.8031	1572.13	5.39352	1572.13	5.94676	1572.13	0.839664	1572.13	4.29355	1572.13	0.318591	1572.13	0.0230154	1572.13	0	1572.13	1.36838	1572.13	0	1572.13	0	1572.13	4.49377	1572.13	33.3097	1572.13	2.75244		1572.2	0.240487	1572.2	1.2413	1572.2	0.0189595
	853.049	95.7626		853.084	42.837		1572.21	1.92926	1572.21	0.0169485	1572.21	0.000588827	1572.21	0.0557491	1572.21	1.23321	1572.21	6.32946	1572.21	7.3573	1572.21	0.374557	1572.21	3.46271	1572.21	0.10454	1572.21	0.0854045	1572.21	0	1572.21	0.63114	1572.21	0	1572.21	0	1572.21	2.44967	1572.21	19.1111	1572.21	1.52957		1572.28	0.618913	1572.28	2.4758	1572.28	0.0716017
	853.108	35.2154		853.143	40.2335		1572.29	3.93024	1572.29	0.0634023	1572.29	0.00461006	1572.29	0.0139539	1572.29	0.475931	1572.29	9.13479	1572.29	11.6856	1572.29	0.143312	1572.29	4.29355	1572.29	0.0280377	1572.29	0.259114	1572.29	0	1572.29	0.252532	1572.29	0	1572.29	0	1572.29	1.19216	1572.29	12.0206	1572.29	0.744822		1572.36	1.39879	1572.36	4.53647	1572.36	0.221606
	853.167	20.9315		853.202	35.2696		1572.37	7.27848	1572.37	0.193702	1572.37	0.0236041	1572.37	0.00322358	1572.37	0.156017	1572.37	25.0447	1572.37	19.1199	1572.37	0.0454764	1572.37	6.83858	1572.37	0.00594674	1572.37	0.667317	1572.37	0	1572.37	0.0847402	1572.37	0	1572.37	0	1572.37	0.512246	1572.37	7.01693	1572.37	0.313692		1572.44	2.83253	1572.44	7.70461	1572.44	0.581528
	853.226	12.002		853.261	28.7387		1572.45	12.4004	1572.45	0.502264	1572.45	0.088793	1572.45	0.00545266	1572.45	0.0418065	1572.45	47.9785	1572.45	214.915	1572.45	0.01146	1572.45	11.2111	1572.45	0.00417697	1572.45	1.5085	1572.45	0	1572.45	0.0231206	1572.45	0	1572.45	0	1572.45	0.191849	1572.45	3.76441	1572.45	0.110626		1572.52	5.21441	1572.52	12.255	1572.52	1.33903
	853.284	7.76553		853.32	21.6592		1572.53	22.0008	1572.53	1.14289	1572.53	0.272744	1572.53	0.0263631	1572.53	0.00822487	1572.53	71.4379	1572.53	410.711	1572.53	0.00206779	1572.53	24.3249	1572.53	0.0182878	1572.53	3.0543	1572.53	0	1572.53	0.00457785	1572.53	0	1572.53	0	1572.53	0.0608581	1572.53	1.83492	1572.53	0.0318118		1572.6	8.82403	1572.6	18.4134	1572.6	2.75714
	853.343	7.76553		853.379	15.0146		1572.61	101.51	1572.61	2.32899	1572.61	0.710878	1572.61	0.0989287	1572.61	0.0010585	1572.61	94.3564	1572.61	505.281	1572.61	0.000218216	1572.61	87.6571	1572.61	0.0706967	1572.61	5.63634	1572.61	0	1572.61	0.000593422	1572.61	0	1572.61	0	1572.61	0.0157651	1572.61	0.799638	1572.61	0.00663977		1572.68	20.3919	1572.68	26.7491	1572.68	5.15871
	853.402	12.002		853.437	9.53574		1572.69	181.757	1572.69	4.31861	1572.69	1.62505	1572.69	0.303385	1572.69	0	1572.69	72.0732	1572.69	341.048	1572.69	0	1572.69	151.643	1572.69	0.22259	1572.69	9.60847	1572.69	0	1572.69	0	1572.69	0	1572.69	0	1572.69	0.00299801	1572.69	0.305882	1572.69	0.000932113		1572.76	44.7899	1572.76	39.0291	1572.76	8.87335
	853.461	20.9315		853.496	5.58598		1572.77	261.293	1572.77	7.37221	1572.77	3.32011	1572.77	0.78929	1572.77	0.0010585	1572.77	49.2465	1572.77	176.814	1572.77	0	1572.77	214.982	1572.77	0.593246	1572.77	15.36	1572.77	0	1572.77	0	1572.77	0	1572.77	0	1572.77	0.000371753	1572.77	0.0992508	1572.77	0		1572.84	77.4454	1572.84	74.5512	1572.84	14.1675
	853.52	35.2154		853.555	3.22769		1572.85	259.505	1572.85	13.7287	1572.85	6.15535	1572.85	1.80072	1572.85	0.00822487	1572.85	26.943	1572.85	19.1199	1572.85	0	1572.85	97.9492	1572.85	1.38391	1572.85	71.2284	1572.85	0	1572.85	0	1572.85	0	1572.85	0	1572.85	0	1572.85	0.0264382	1572.85	0		1572.92	136.026	1572.92	128.253	1572.92	22.0963
	853.578	63.8867		853.614	2.34658		1572.93	196.263	1572.93	23.2275	1572.93	10.4655	1572.93	3.67312	1572.93	0.0412985	1572.93	9.13479	1572.93	11.2261	1572.93	0	1572.93	20.2283	1572.93	2.88295	1572.93	128.012	1572.93	0	1572.93	0	1572.93	0	1572.93	0	1572.93	0	1572.93	0.00516772	1572.93	0		1573	435.287	1573	203.176	1573	34.3055
	853.637	96.5223		853.673	2.81754		1573.01	132.295	1573.01	33.1557	1573.01	16.59	1573.01	6.79766	1573.01	0.149229	1573.01	5.34717	1573.01	6.05918	1573.01	0	1573.01	11.2111	1573.01	5.45114	1573.01	184.847	1573.01	0	1573.01	0	1573.01	0	1573.01	0	1573.01	0	1573.01	0.000676367	1573.01	0		1573.08	637.6	1573.08	297.514	1573.08	52.9327
	853.696	130.389		853.732	4.54893		1573.09	69.0497	1573.09	42.6397	1573.09	23.5665	1573.09	11.5324	1573.09	0.434997	1573.09	2.87418	1573.09	2.9745	1573.09	0	1573.09	11.2111	1573.09	9.46695	1573.09	240.839	1573.09	0	1573.09	0	1573.09	0	1573.09	0	1573.09	0	1573.09	0	1573.09	0		1573.16	595.886	1573.16	516.996	1573.16	89.7056
	853.755	162.024		853.79	7.43282		1573.17	53.8801	1573.17	32.0704	1573.17	30.4635	1573.17	35.8095	1573.17	1.05419	1573.17	1.4026	1573.17	1.30676	1573.17	0	1573.17	62.3992	1573.17	15.2552	1573.17	261.39	1573.17	0	1573.17	0	1573.17	0	1573.17	0	1573.17	0	1573.17	0	1573.17	0		1573.24	501.245	1573.24	878.922	1573.24	141.857
	853.814	182.373		853.849	11.2232		1573.25	43.7003	1573.25	21.0599	1573.25	36.4015	1573.25	61.3753	1573.25	2.19474	1573.25	0.611877	1573.25	0.503467	1573.25	0	1573.25	145.559	1573.25	32.0795	1573.25	216.665	1573.25	0	1573.25	0	1573.25	0	1573.25	0	1573.25	0	1573.25	0	1573.25	0		1573.32	289.364	1573.32	1240.85	1573.32	209.951
	853.873	149.602		853.908	15.4194		1573.33	38.0138	1573.33	10.4819	1573.33	28.8946	1573.33	87.3596	1573.33	3.97017	1573.33	0.233876	1573.33	0.164603	1573.33	0	1573.33	229.37	1573.33	49.8108	1573.33	159.835	1573.33	0	1573.33	0	1573.33	0	1573.33	0	1573.33	0	1573.33	0	1573.33	0		1573.4	77.4818	1573.4	1414.09	1573.4	294.103
	853.931	113.456		853.967	19.3044		1573.41	36.5123	1573.41	6.70824	1573.41	20.7829	1573.41	112.655	1573.41	6.30153	1573.41	0.0757966	1573.41	0.043997	1573.41	0	1573.41	312.531	1573.41	67.3606	1573.41	102.423	1573.41	0	1573.41	0	1573.41	0	1573.41	0	1573.41	0	1573.41	0	1573.41	0		1573.48	78.6327	1573.48	1112.94	1573.48	420.073
	853.99	76.8981		854.026	22.0684		1573.49	39.6614	1573.49	4.18475	1573.49	13.2433	1573.49	116.701	1573.49	8.7617	1573.49	0.020072	1573.49	0.00864365	1573.49	0	1573.49	286.042	1573.49	83.7471	1573.49	45.5951	1573.49	0	1573.49	0	1573.49	0	1573.49	0	1573.49	0	1573.49	0	1573.49	0		1573.56	90.9051	1573.56	808.845	1573.56	546.631
	854.049	43.1354		854.085	23.0876		1573.57	48.5702	1573.57	2.83922	1573.57	8.19516	1573.57	88.7819	1573.57	10.6925	1573.57	0.00390305	1573.57	0.00111617	1573.57	0	1573.57	216.817	1573.57	95.2707	1573.57	9.60847	1573.57	0	1573.57	0	1573.57	0	1573.57	0	1573.57	0	1573.57	0	1573.57	0		1573.64	108.982	1573.64	504.146	1573.64	672.593
	854.108	30.7689		854.143	22.1155		1573.65	70.1258	1573.65	2.61212	1573.65	4.69903	1573.65	60.22	1573.65	11.4194	1573.65	0.000496883	1573.65	0	1573.65	0	1573.65	146.942	1573.65	85.37	1573.65	7.16372	1573.65	0	1573.65	0	1573.65	0	1573.65	0	1573.65	0	1573.65	0	1573.65	0		1573.72	132.644	1573.72	200.048	1573.72	514.892
	854.167	27.3592		854.202	19.3909		1573.73	170.129	1573.73	3.4942	1573.73	2.47359	1573.73	32.2898	1573.73	10.6885	1573.73	0	1573.73	0	1573.73	0	1573.73	77.7182	1573.73	74.4406	1573.73	7.16372	1573.73	0	1573.73	0	1573.73	0	1573.73	0	1573.73	0	1573.73	0	1573.73	0		1573.8	161.913	1573.8	117.193	1573.8	334.601
	854.226	33.0646		854.261	15.5428		1573.81	276.913	1573.81	5.50889	1573.81	1.18158	1573.81	11.5324	1573.81	8.75531	1573.81	0	1573.81	0	1573.81	0	1573.81	29.1644	1573.81	63.5204	1573.81	9.60847	1573.81	0	1573.81	0	1573.81	0	1573.81	0	1573.81	0	1573.81	0	1573.81	0		1573.88	196.971	1573.88	86.5788	1573.88	270.785
	854.284	47.7554		854.32	11.356		1573.89	383.696	1573.89	8.57998	1573.89	0.503942	1573.89	6.79766	1573.89	6.29433	1573.89	0	1573.89	0	1573.89	0	1573.89	14.0549	1573.89	53.6418	1573.89	27.4077	1573.89	0	1573.89	0	1573.89	0	1573.89	0	1573.89	0	1573.89	0	1573.89	0		1573.96	240.458	1573.96	79.2408	1573.96	214.345
	854.343	181.154		854.379	7.55677		1573.97	279.729	1573.97	12.4488	1573.97	0.188165	1573.97	3.67312	1573.97	3.96428	1573.97	0	1573.97	0	1573.97	0	1573.97	20.413	1573.97	54.2338	1573.97	55.3146	1573.97	0	1573.97	0	1573.97	0	1573.97	0	1573.97	0	1573.97	0	1573.97	0		1574.04	357.814	1574.04	94.9691	1574.04	165.11
	854.402	481.901		854.438	4.61462		1574.05	175.031	1574.05	16.5611	1574.05	0.0595134	1574.05	1.80072	1574.05	2.19054	1574.05	0	1574.05	0	1574.05	0	1574.05	48.0323	1574.05	75.2721	1574.05	83.7965	1574.05	0	1574.05	0	1574.05	0	1574.05	0	1574.05	0	1574.05	0	1574.05	0		1574.12	475.17	1574.12	175.163	1574.12	123.251
	854.461	899.681		854.497	2.78639		1574.13	71.0505	1574.13	20.1941	1574.13	0.0153556	1574.13	0.78929	1574.13	1.052	1574.13	0	1574.13	0	1574.13	0	1574.13	93.0637	1574.13	97.3525	1574.13	111.689	1574.13	0	1574.13	0	1574.13	0	1574.13	0	1574.13	0	1574.13	0	1574.13	0		1574.19	493.839	1574.19	372.919	1574.19	91.4726
	854.52	1321.69		854.555	2.18446		1574.21	12.4004	1574.21	18.2601	1574.21	0.00290888	1574.21	0.303385	1574.21	0.433958	1574.21	0	1574.21	0	1574.21	0	1574.21	161.637	1574.21	119.443	1574.21	80.0496	1574.21	0	1574.21	0	1574.21	0	1574.21	0	1574.21	0	1574.21	0	1574.21	0		1574.27	341.386	1574.27	571.275	1574.27	144.093
	854.579	1745.73		854.614	3.00816		1574.29	7.27848	1574.29	15.4376	1574.29	0.000357207	1574.29	0.0989287	1574.29	0.148934	1574.29	0	1574.29	0	1574.29	0	1574.29	231.518	1574.29	140.505	1574.29	47.8288	1574.29	0	1574.29	0	1574.29	0	1574.29	0	1574.29	0	1574.29	0	1574.29	0		1574.35	188.932	1574.35	769.028	1574.35	232.302
	854.638	2169.16		854.673	5.598		1574.37	3.93024	1574.37	12.1773	1574.37	0	1574.37	0.0263631	1574.37	0.0412164	1574.37	0	1574.37	0	1574.37	0	1574.37	301.828	1574.37	112.232	1574.37	16.1911	1574.37	0	1574.37	0	1574.37	0	1574.37	0	1574.37	0	1574.37	0	1574.37	0		1574.43	70.6105	1574.43	832.339	1574.43	321.515
	854.696	2589.23		854.732	10.4696		1574.45	1.92926	1574.45	8.93004	1574.45	0	1574.45	0.00516034	1574.45	0.00822487	1574.45	0	1574.45	0	1574.45	0	1574.45	371.442	1574.45	81.0557	1574.45	9.60847	1574.45	0	1574.45	0	1574.45	0	1574.45	0	1574.45	0	1574.45	0	1574.45	0		1574.51	11.9903	1574.51	743.059	1574.51	410.864
	854.755	2869.44		854.791	18.0196		1574.52	0.8481	1574.52	6.07364	1574.52	0	1574.52	0.000662495	1574.52	0.0010585	1574.52	0	1574.52	0	1574.52	0	1574.52	337.257	1574.52	49.2029	1574.52	6.14189	1574.52	0	1574.52	0	1574.52	0	1574.52	0	1574.52	0	1574.52	0	1574.52	0		1574.59	13.7351	1574.59	551.899	1574.59	499.4
	854.814	2391.41		854.85	28.3186		1574.6	0.32729	1574.6	3.85167	1574.6	0	1574.6	0	1574.6	0	1574.6	0	1574.6	0	1574.6	0.000650476	1574.6	268.063	1574.6	18.0278	1574.6	4.3517	1574.6	0	1574.6	0	1574.6	0	1574.6	0	1574.6	0	1574.6	0	1574.6	0		1574.67	18.2881	1574.67	360.14	1574.67	508.032
	854.873	1910.46		854.909	40.7432		1574.68	0.107284	1574.68	2.34852	1574.68	0	1574.68	0	1574.68	0	1574.68	0	1574.68	0	1574.68	0.00508073	1574.68	198.22	1574.68	11.8081	1574.68	4.18342	1574.68	0	1574.68	0	1574.68	0	1574.68	0	1574.68	0	1574.68	0	1574.68	0		1574.75	23.7948	1574.75	168.986	1574.75	398.834
	854.932	1429.75		854.967	54.0583		1574.76	0.0287694	1574.76	1.51384	1574.76	0	1574.76	0	1574.76	0	1574.76	0	1574.76	0	1574.76	0.0259171	1574.76	129.027	1574.76	7.86483	1574.76	5.61916	1574.76	0	1574.76	0	1574.76	0	1574.76	0	1574.76	0	1574.76	0	1574.76	0		1574.83	29.6658	1574.83	59.2331	1574.83	288.836
	854.991	952.29		855.026	66.4912		1574.84	0.00567183	1574.84	1.19521	1574.84	0	1574.84	0	1574.84	0	1574.84	0	1574.84	0	1574.84	0.0971342	1574.84	84.1366	1574.84	6.11555	1574.84	8.68691	1574.84	0	1574.84	0	1574.84	0	1574.84	0	1574.84	0	1574.84	0	1574.84	0		1574.91	35.2581	1574.91	107.533	1574.91	178.989
	855.05	551.708		855.085	76.1867		1574.92	0.000733199	1574.92	1.20917	1574.92	0	1574.92	0	1574.92	0	1574.92	0	1574.92	0	1574.92	0.29746	1574.92	51.403	1574.92	6.52744	1574.92	13.4411	1574.92	0	1574.92	0	1574.92	0	1574.92	0	1574.92	0	1574.92	0	1574.92	0		1574.99	39.9497	1574.99	181.926	1574.99	70.1574
	855.108	249.794		855.144	79.4937		1575	0.000733199	1575	1.36026	1575	0	1575	0	1575	0	1575	0	1575	0	1575	0.773724	1575	30.3875	1575	9.11294	1575	24.1216	1575	0	1575	0	1575	0	1575	0	1575	0	1575	0	1575	0		1575.07	43.0488	1575.07	257.206	1575.07	26.2074
	855.167	73.7305		855.203	71.7177		1575.08	0.00567183	1575.08	1.50465	1575.08	0	1575.08	0	1575.08	0	1575.08	0	1575.08	0	1575.08	1.76722	1575.08	21.5235	1575.08	13.912	1575.08	34.8021	1575.08	0	1575.08	0	1575.08	0	1575.08	0	1575.08	0	1575.08	0	1575.08	0		1575.15	41.0149	1575.15	332.46	1575.15	59.9723
	855.226	35.2154		855.262	60.7036		1575.16	0.0287694	1575.16	1.53413	1575.16	0	1575.16	0	1575.16	0	1575.16	0	1575.16	0	1575.16	3.61295	1575.16	41.4908	1575.16	41.7351	1575.16	43.3775	1575.16	0	1575.16	0	1575.16	0	1575.16	0	1575.16	0	1575.16	0	1575.16	0		1575.23	29.674	1575.23	406.792	1575.23	94.3286
	855.285	26.3524		855.321	47.9814		1575.24	0.107284	1575.24	1.42528	1575.24	0	1575.24	0	1575.24	0	1575.24	0	1575.24	0	1575.24	6.63941	1575.24	65.3227	1575.24	86.0579	1575.24	32.3268	1575.24	0	1575.24	0	1575.24	0	1575.24	0	1575.24	0	1575.24	0	1575.24	0		1575.31	18.3331	1575.31	444.692	1575.31	128.093
	855.344	26.3524		855.38	35.2384		1575.32	0.32729	1575.32	1.18941	1575.32	0	1575.32	0.000662495	1575.32	0	1575.32	0	1575.32	0	1575.32	11.0029	1575.32	89.8047	1575.32	130.381	1575.32	20.6822	1575.32	0	1575.32	0	1575.32	0	1575.32	0	1575.32	0	1575.32	0	1575.32	0		1575.39	8.82403	1575.39	412.441	1575.39	150.074
	855.403	35.2154		855.439	23.9906		1575.4	0.8481	1575.4	0.895319	1575.4	0	1575.4	0.00516034	1575.4	0	1575.4	0	1575.4	0	1575.4	16.4591	1575.4	113.636	1575.4	103.685	1575.4	9.60847	1575.4	0	1575.4	0	1575.4	0	1575.4	0	1575.4	0	1575.4	0	1575.4	0		1575.47	5.21441	1575.47	370.155	1575.47	141.779
	855.462	160.701		855.497	15.37		1575.48	1.92926	1575.48	0.598917	1575.48	0	1575.48	0.0263631	1575.48	0	1575.48	0	1575.48	0	1575.48	22.3019	1575.48	116.168	1575.48	76.311	1575.48	5.74574	1575.48	0	1575.48	0	1575.48	0	1575.48	0	1575.48	0	1575.48	0	1575.48	0		1575.55	2.83253	1575.55	317.664	1575.55	118.977
	855.521	289.374		855.556	10.0275		1575.56	3.93024	1575.56	0.357623	1575.56	0	1575.56	0.0989287	1575.56	0	1575.56	0.000496883	1575.56	0.00111617	1575.56	27.4468	1575.56	101.104	1575.56	49.613	1575.56	3.33169	1575.56	0	1575.56	0	1575.56	0	1575.56	0	1575.56	0	1575.56	0	1575.56	0		1575.63	1.39879	1575.63	255.137	1575.63	94.9106
	855.58	418.192		855.615	8.29938		1575.64	7.27848	1575.64	0.185667	1575.64	0	1575.64	0.303385	1575.64	0	1575.64	0.00390305	1575.64	0.00864365	1575.64	22.2911	1575.64	85.115	1575.64	31.1267	1575.64	2.05813	1575.64	0	1575.64	0.000593422	1575.64	0	1575.64	0	1575.64	0	1575.64	0	1575.64	0		1575.71	0.618913	1575.71	187.787	1575.71	70.2139
	855.638	544.027		855.674	10.3912		1575.72	12.2584	1575.72	0.0842569	1575.72	0	1575.72	0.78929	1575.72	0	1575.72	0.020072	1575.72	0.043997	1575.72	16.5164	1575.72	69.229	1575.72	18.1637	1575.72	1.60684	1575.72	0	1575.72	0.00462841	1575.72	0	1575.72	0.000828826	1575.72	0.000583476	1575.72	0	1575.72	0		1575.79	0.240487	1575.79	119.847	1575.79	45.6741
	855.697	655.844		855.733	16.5652		1575.8	18.3153	1575.8	0.031589	1575.8	0	1575.8	1.80072	1575.8	0	1575.8	0.0757966	1575.8	0.164603	1575.8	11.4269	1575.8	54.4123	1575.8	11.5902	1575.8	1.6742	1575.8	0	1575.8	0.0236357	1575.8	0	1575.8	0.00648733	1575.8	0.00458195	1575.8	0	1575.8	0		1575.87	0.0793565	1575.87	52.5188	1575.87	22.107
	855.756	703.794		855.792	27.0762		1575.88	24.2303	1575.88	0.0099109	1575.88	0	1575.88	3.67312	1575.88	0	1575.88	0.233876	1575.88	0.503467	1575.88	7.93442	1575.88	43.0036	1575.88	6.87369	1575.88	1.97723	1575.88	0	1575.88	0.0887032	1575.88	0	1575.88	0.0331829	1575.88	0.0234866	1575.88	0	1575.88	0		1575.95	0.021425	1575.95	55.5709	1575.95	10.4726
	855.815	695.064		855.851	57.3433		1575.96	20.3794	1575.96	0.00261346	1575.96	0	1575.96	6.79766	1575.96	0	1575.96	0.611877	1575.96	1.30676	1575.96	6.77239	1575.96	38.2067	1575.96	3.74827	1575.96	2.28162	1575.96	0	1575.96	0.272052	1575.96	0	1575.96	0.124613	1575.96	0.0884304	1575.96	0	1575.96	0		1576.03	0.00424526	1576.03	59.7941	1576.03	7.75917
	855.874	558.95		855.91	123.571		1576.04	15.5449	1576.04	0.00368654	1576.04	0	1576.04	11.5324	1576.04	0	1576.04	1.4026	1576.04	2.9745	1576.04	7.93442	1576.04	40.6136	1576.04	1.85646	1576.04	2.41741	1576.04	0	1576.04	0.707827	1576.04	0	1576.04	0.382176	1576.04	0.271634	1576.04	0	1576.04	0		1576.11	0.00055337	1576.11	64.5087	1576.11	7.46021
	855.933	419.242		855.969	192.621		1576.12	10.7637	1576.12	0.0169485	1576.12	0	1576.12	39.5739	1576.12	0	1576.12	2.87418	1576.12	6.05918	1576.12	11.4269	1576.12	52.6048	1576.12	0.821366	1576.12	2.31212	1576.12	0	1576.12	1.61468	1576.12	0	1576.12	0.994703	1576.12	0.707555	1576.12	0	1576.12	0		1576.19	0	1576.19	68.9743	1576.19	9.58496
	855.992	278.811		856.028	262.358		1576.2	6.73736	1576.2	0.0634023	1576.2	0	1576.2	68.6569	1576.2	0	1576.2	5.34717	1576.2	11.2261	1576.2	46.067	1576.2	68.9238	1576.2	0.318336	1576.2	1.98163	1576.2	0	1576.2	3.2953	1576.2	0	1576.2	2.2686	1576.2	1.61497	1576.2	0	1576.2	0		1576.27	0	1576.27	72.4186	1576.27	14.1283
	856.051	140.957		856.087	330.25		1576.28	3.79769	1576.28	0.193702	1576.28	0	1576.28	97.8223	1576.28	0	1576.28	9.13479	1576.28	19.1199	1576.28	108.883	1576.28	86.356	1576.28	0.10454	1576.28	1.5193	1576.28	0	1576.28	6.12203	1576.28	0	1576.28	4.62029	1576.28	3.2961	1576.28	0	1576.28	0		1576.35	0	1576.35	72.0194	1576.35	21.7366
	856.11	35.2154		856.145	300.766		1576.36	1.90835	1576.36	0.502264	1576.36	0	1576.36	126.063	1576.36	0	1576.36	16.4379	1576.36	95.9619	1576.36	172.704	1576.36	104.029	1576.36	0.0280377	1576.36	1.03402	1576.36	0	1576.36	10.4653	1576.36	0	1576.36	8.52691	1576.36	6.10959	1576.36	0	1576.36	0		1576.43	0	1576.43	59.8334	1576.43	29.9242
	856.169	20.6584		856.204	268.413		1576.44	0.8481	1576.44	1.14289	1576.44	0.000588827	1576.44	146.937	1576.44	0	1576.44	24.266	1576.44	173.975	1576.44	236.531	1576.44	121.093	1576.44	0.00552239	1576.44	0.622744	1576.44	0	1576.44	18.6874	1576.44	0	1576.44	14.4081	1576.44	10.3907	1576.44	0	1576.44	0.000964522		1576.51	0	1576.51	46.456	1576.51	37.5078
	856.227	11.1099		856.263	235.063		1576.52	0.32729	1576.52	2.32899	1576.52	0.00461006	1576.52	103.442	1576.52	0	1576.52	31.5523	1576.52	250.953	1576.52	299.361	1576.52	136.816	1576.52	0.000710411	1576.52	0.326222	1576.52	0	1576.52	27.8963	1576.52	0	1576.52	44.0841	1576.52	26.7349	1576.52	0	1576.52	0.0076076		1576.59	0	1576.59	32.6935	1576.59	43.4722
	856.286	5.41353		856.322	202.715		1576.6	0.107421	1576.6	4.31861	1576.6	0.0234778	1576.6	59.9479	1576.6	0	1576.6	24.1129	1576.6	307.276	1576.6	257.608	1576.6	140.366	1576.6	0.000710411	1576.6	0.14777	1576.6	0	1576.6	37.1538	1576.6	0	1576.6	75.2241	1576.6	44.0256	1576.6	0	1576.6	0.0390037		1576.67	0	1576.67	19.5592	1576.67	33.9182
	856.345	2.35199		856.381	173.064		1576.68	0.0303945	1576.68	7.37221	1576.68	0.085582	1576.68	29.5262	1576.68	0	1576.68	16.2856	1576.68	226.901	1576.68	171.298	1576.68	104.183	1576.68	0.00552239	1576.68	0.0554823	1576.68	0	1576.68	45.4929	1576.68	0.000476511	1576.68	106.746	1576.68	61.3764	1576.68	0.000774716	1576.68	0.146828		1576.75	0	1576.75	9.6537	1576.75	23.7599
	856.404	0.893852		856.44	147.301		1576.76	0.0154748	1576.76	21.984	1576.76	0.251766	1576.76	11.5324	1576.76	0	1576.76	9.13479	1576.76	145.425	1576.76	84.9874	1576.76	67.3497	1576.76	0.0280377	1576.76	0.0171336	1576.76	0	1576.76	30.8366	1576.76	0.00369801	1576.76	137.346	1576.76	77.8658	1576.76	0.00609152	1576.76	0.451036		1576.83	0	1576.83	5.63823	1576.83	14.1809
	856.463	0.287616		856.499	132.335		1576.84	0.043308	1576.84	51.579	1576.84	0.614507	1576.84	6.79766	1576.84	0	1576.84	6.32946	1576.84	65.0522	1576.84	23.2473	1576.84	31.1684	1576.84	0.10454	1576.84	0.00376468	1576.84	0	1576.84	16.1803	1576.84	0.0187999	1576.84	109.219	1576.84	57.9887	1576.84	0.0312569	1576.84	1.17591		1576.91	0	1576.91	3.04265	1576.91	8.88325
	856.522	0.0754176		856.558	121.966		1576.92	0.145488	1576.92	81.6115	1576.92	1.29175	1576.92	3.67312	1576.92	0	1576.92	5.39352	1576.92	19.1199	1576.92	11.4269	1576.92	11.2111	1576.92	0.318591	1576.92	0.00059077	1576.92	0	1576.92	10.2771	1576.92	0.0701572	1576.92	79.9446	1576.92	37.5166	1576.92	0.117721	1576.92	2.68845		1576.99	0	1576.99	1.49584	1576.99	5.1654
	856.581	0.0145225		856.617	114.809		1577	0.416175	1577	111.208	1577	2.36836	1577	1.80072	1577	0	1577	6.32946	1577	13.3067	1577	9.36188	1577	6.57253	1577	0.824736	1577	0	1577	0	1577	6.06926	1577	0.213984	1577	50.7336	1577	17.6209	1577	0.361867	1577	5.49046		1577.07	0.00055337	1577.07	0.658331	1577.07	2.76126
	856.64	0.00181429		856.676	109.338		1577.08	1.02906	1577.08	91.3515	1577.08	3.84698	1577.08	0.78929	1577.08	0	1577.08	9.13479	1577.08	11.3629	1577.08	11.4269	1577.08	3.54429	1577.08	1.87491	1577.08	0	1577.08	0	1577.08	3.30852	1577.08	0.554108	1577.08	22.7589	1577.08	10.3907	1577.08	0.943655	1577.08	10.1724		1577.15	0.00424526	1577.15	0.254615	1577.15	1.34131
	856.699	0		856.735	103.938		1577.16	2.25549	1577.16	67.4136	1577.16	5.56195	1577.16	0.303385	1577.16	0	1577.16	21.397	1577.16	13.3067	1577.16	36.7018	1577.16	1.75748	1577.16	3.81303	1577.16	0	1577.16	0.00055107	1577.16	1.66237	1577.16	1.25978	1577.16	14.4081	1577.16	8.5384	1577.16	2.1577	1577.16	17.2931		1577.23	0.021425	1577.23	0.0867145	1577.23	0.582649
	856.758	0		856.794	97.2262		1577.24	4.46037	1577.24	43.0394	1577.24	7.21182	1577.24	0.0989287	1577.24	0	1577.24	55.388	1577.24	19.1199	1577.24	98.8145	1577.24	0.854723	1577.24	7.04373	1577.24	0	1577.24	0.00433703	1577.24	0.792727	1577.24	2.56449	1577.24	10.731	1577.24	10.3907	1577.24	4.40596	1577.24	32.5404		1577.31	0.0793565	1577.31	0.039898	1577.31	0.222088
	856.817	0		856.853	88.3477		1577.32	8.06269	1577.32	19.1026	1577.32	8.38976	1577.32	0.0263631	1577.32	0	1577.32	89.9125	1577.32	91.5116	1577.32	169.164	1577.32	0.584354	1577.32	11.9553	1577.32	0	1577.32	0.0222642	1577.32	0.397097	1577.32	4.74413	1577.32	10.731	1577.32	46.054	1577.32	8.15826	1577.32	49.7057		1577.39	0.240487	1577.39	0.0707768	1577.39	0.0717758
	856.876	0		856.912	77.1498		1577.4	13.4683	1577.4	7.37221	1577.4	8.79309	1577.4	0.00516034	1577.4	0	1577.4	123.904	1577.4	524.599	1577.4	240.167	1577.4	0.854723	1577.4	24.3391	1577.4	0	1577.4	0.0839733	1577.4	0.258356	1577.4	8.0561	1577.4	14.4081	1577.4	160.977	1577.4	13.8514	1577.4	67.6281		1577.47	0.618913	1577.47	0.205809	1577.47	0.0191396
	856.935	0		856.97	64.1841		1577.48	90.0291	1577.48	4.31861	1577.48	8.28843	1577.48	0.000662495	1577.48	0	1577.48	154.692	1577.48	957.686	1577.48	310.517	1577.48	1.75748	1577.48	37.471	1577.48	0	1577.48	0.258629	1577.48	0.221203	1577.48	21.2535	1577.48	33.2042	1577.48	354.664	1577.48	39.1376	1577.48	85.0046		1577.55	1.39879	1577.55	0.537884	1577.55	0.00511902
	856.993	0		857.029	50.4955		1577.56	193.26	1577.56	2.32899	1577.56	7.04155	1577.56	0	1577.56	0	1577.56	166.443	1577.56	1345.05	1577.56	377.727	1577.56	3.54429	1577.56	49.9968	1577.56	0	1577.56	0.67561	1577.56	0.217093	1577.56	35.0575	1577.56	118.843	1577.56	548.939	1577.56	76.128	1577.56	100.594		1577.63	2.83253	1577.63	1.23594	1577.63	0.00899364
	857.052	0		857.088	37.3236		1577.64	135.626	1577.64	1.14332	1577.64	5.37468	1577.64	0	1577.64	0	1577.64	158.15	1577.64	1474.41	1577.64	336.2	1577.64	6.57253	1577.64	37.4052	1577.64	0	1577.64	1.54646	1577.64	0.198754	1577.64	48.7353	1577.64	213.593	1577.64	742.628	1577.64	144.636	1577.64	88.7292		1577.71	5.21441	1577.71	2.5371	1577.71	0.0367046
	857.111	0		857.147	25.7495		1577.72	77.9934	1577.72	0.50559	1577.72	3.68404	1577.72	0	1577.72	0	1577.72	123.648	1577.72	999.851	1577.72	218.969	1577.72	11.2111	1577.72	24.2728	1577.72	0	1577.72	3.16514	1577.72	0.174281	1577.72	61.6275	1577.72	308.344	1577.72	921.827	1577.72	223.37	1577.72	71.432		1577.79	8.82403	1577.79	4.73475	1577.79	0.125035
	857.17	0		857.206	16.4718		1577.8	43.4628	1577.8	0.21065	1577.8	2.2548	1577.8	0	1577.8	0	1577.8	88.3544	1577.8	524.192	1577.8	101.738	1577.8	29.7295	1577.8	11.9553	1577.8	0	1577.8	5.89428	1577.8	0.148681	1577.8	55.317	1577.8	231.786	1577.8	893.414	1577.8	302.103	1577.8	52.7454		1577.87	22.0609	1577.87	8.14131	1577.87	0.356847
	857.229	0		857.265	9.69373		1577.88	17.0194	1577.88	0.126805	1577.88	1.22538	1577.88	0	1577.88	0	1577.88	53.0961	1577.88	49.6342	1577.88	27.8741	1577.88	80.0976	1577.88	7.04373	1577.88	0	1577.88	10.0963	1577.88	0.173603	1577.88	41.5166	1577.88	154.458	1577.88	727.019	1577.88	208.097	1577.88	34.2146		1577.95	47.6886	1577.95	13.0623	1577.95	0.881598
	857.288	0		857.324	5.20423		1577.96	10.6704	1577.96	0.21065	1577.96	0.583949	1577.96	0	1577.96	0	1577.96	18.68	1577.96	19.1199	1577.96	11.4269	1577.96	130.466	1577.96	3.81303	1577.96	0	1577.96	17.5672	1577.96	0.32023	1577.96	27.262	1577.96	77.9004	1577.96	455.762	1577.96	114.091	1577.96	17.2931		1578.03	74.0559	1578.03	38.3872	1578.03	1.93252
	857.347	0		857.383	2.5289		1578.04	6.22316	1578.04	0.50559	1578.04	0.240212	1578.04	0	1578.04	0	1578.04	9.13479	1578.04	14.3297	1578.04	8.58415	1578.04	105.412	1578.04	1.87491	1578.04	0	1578.04	29.2221	1578.04	0.732897	1578.04	13.4562	1578.04	20.4478	1578.04	184.505	1578.04	31.1379	1578.04	10.1728		1578.11	100.403	1578.11	72.222	1578.11	3.81867
	857.406	0		857.442	1.14209		1578.12	3.34025	1578.12	1.14332	1578.12	0.0826324	1578.12	0	1578.12	0	1578.12	5.7568	1578.12	14.3297	1578.12	8.54366	1578.12	79.7102	1578.12	0.824736	1578.12	0	1578.12	41.4742	1578.12	1.62488	1578.12	8.0561	1578.12	13.5785	1578.12	49.6393	1578.12	13.8514	1578.12	5.49248		1578.19	125.983	1578.19	106.658	1578.19	6.89104
	857.465	0		857.501	0.630779		1578.2	1.6308	1578.2	2.32899	1578.2	0.0229217	1578.2	0	1578.2	0	1578.2	3.94336	1578.2	19.1199	1578.2	11.2954	1578.2	54.6604	1578.2	0.318591	1578.2	0	1578.2	53.1151	1578.2	3.29909	1578.2	4.74413	1578.2	9.73939	1578.2	10.3907	1578.2	9.57974	1578.2	2.69638		1578.27	149.387	1578.27	140.493	1578.27	11.468
	857.524	0		857.56	0.824932		1578.28	0.711735	1578.28	4.31861	1578.28	0.00461006	1578.28	0	1578.28	0	1578.28	3.65273	1578.28	96.3745	1578.28	16.8945	1578.28	38.0703	1578.28	0.10454	1578.28	0	1578.28	46.4175	1578.28	6.12292	1578.28	2.56449	1578.28	8.88022	1578.28	8.5384	1578.28	8.15961	1578.28	1.197		1578.35	155.873	1578.35	128.714	1578.35	18.0079
	857.583	0		857.619	1.85603		1578.36	0.272524	1578.36	7.37221	1578.36	0.000588827	1578.36	0	1578.36	0	1578.36	4.86446	1578.36	221.314	1578.36	43.4736	1578.36	25.4491	1578.36	0.0280377	1578.36	0	1578.36	38.5565	1578.36	10.4653	1578.36	1.25978	1578.36	11.0106	1578.36	10.3907	1578.36	9.57974	1578.36	0.501501		1578.43	108.363	1578.43	115.94	1578.43	29.0256
	857.642	0		857.678	4.17825		1578.44	0.0884808	1578.44	13.2689	1578.44	0	1578.44	0	1578.44	0	1578.44	7.60634	1578.44	347.92	1578.44	70.7056	1578.44	16.485	1578.44	0.00552239	1578.44	0	1578.44	30.2477	1578.44	19.2869	1578.44	0.554108	1578.44	16.1355	1578.44	72.196	1578.44	13.8514	1578.44	0.243002		1578.51	60.3624	1578.51	102.937	1578.51	55.2247
	857.701	0		857.737	8.507		1578.52	0.02354	1578.52	25.9483	1578.52	0	1578.52	0	1578.52	0	1578.52	11.9201	1578.52	474.486	1578.52	97.2863	1578.52	10.4408	1578.52	0.000710411	1578.52	0	1578.52	22.2759	1578.52	43.0203	1578.52	0.213984	1578.52	38.5476	1578.52	185.257	1578.52	72.8264	1578.52	0.205903		1578.59	12.8545	1578.59	90.3572	1578.59	82.0155
	857.76	0		857.796	15.7018		1578.6	0.00459108	1578.6	39.2529	1578.6	0	1578.6	0	1578.6	0	1578.6	33.8826	1578.6	599.328	1578.6	105.366	1578.6	6.15067	1578.6	0	1578.6	0	1578.6	15.3992	1578.6	67.3666	1578.6	0.0701572	1578.6	61.7255	1578.6	298.905	1578.6	201.037	1578.6	0.2519		1578.67	35.1695	1578.67	78.6634	1578.67	108.215
	857.819	0.00181429		857.855	26.5744		1578.68	0.000593977	1578.68	52.4992	1578.68	0	1578.68	0	1578.68	0.0010585	1578.68	56.8738	1578.68	608.215	1578.68	76.7173	1578.68	3.33568	1578.68	0	1578.68	0	1578.68	10.0963	1578.68	91.0841	1578.68	0.0187999	1578.68	84.1282	1578.68	411.969	1578.68	329.248	1578.68	0.328981		1578.75	57.4844	1578.75	68.0706	1578.75	85.3056
	857.878	0.0145225		857.914	41.6882		1578.76	0	1578.76	65.038	1578.76	0	1578.76	0	1578.76	0.00822487	1578.76	80.1691	1578.76	360.821	1578.76	47.4169	1578.76	1.64626	1578.76	0	1578.76	0	1578.76	7.01732	1578.76	70.5756	1578.76	0.00369801	1578.76	93.7651	1578.76	514.256	1578.76	234.902	1578.76	0.380137		1578.83	58.8257	1578.83	58.5348	1578.83	61.5051
	857.937	0.0754176		857.973	79.6185		1578.84	0	1578.84	74.1354	1578.84	0	1578.84	0	1578.84	0.0418065	1578.84	102.857	1578.84	113.427	1578.84	18.7695	1578.84	0.7264	1578.84	0	1578.84	0	1578.84	5.99109	1578.84	49.4236	1578.84	0.000626594	1578.84	70.3559	1578.84	522.644	1578.84	140.556	1578.84	0.405554		1578.91	59.6669	1578.91	49.8213	1578.91	37.728
	857.996	0.287616		858.032	119.069		1578.92	0	1578.92	60.7305	1578.92	0	1578.92	0	1578.92	0.156017	1578.92	57.5985	1578.92	19.1199	1578.92	11.4269	1578.92	0.281183	1578.92	0	1578.92	0	1578.92	7.01732	1578.92	28.8699	1578.92	0.000674626	1578.92	46.1689	1578.92	359.818	1578.92	55.1553	1578.92	0.375641		1578.99	60.9911	1578.99	41.6246	1578.99	14.8751
	858.055	0.893852		858.091	156.996		1579	0	1579	46.6887	1579	0	1579	0	1579	0.475931	1579	12.3402	1579	12.3347	1579	6.70743	1579	0.0922631	1579	0	1579	0	1579	10.0963	1579	10.4653	1579	0.00286544	1579	22.7451	1579	196.991	1579	30.8523	1579	0.3204		1579.07	65.6314	1579.07	33.7299	1579.07	10.3263
	858.114	2.35199		858.15	140.26		1579.08	0	1579.08	32.6887	1579.08	0.000361262	1579.08	0	1579.08	1.23321	1579.08	7.70103	1579.08	8.97722	1579.08	3.61295	1579.08	0.0248035	1579.08	0	1579.08	0	1579.08	24.4348	1579.08	6.12203	1579.08	0.00770733	1579.08	14.4081	1579.08	87.7528	1579.08	17.224	1579.08	0.235392		1579.15	71.0874	1579.15	26.1395	1579.15	9.1438
	858.173	5.41353		858.209	112.586		1579.16	0	1579.16	19.3846	1579.16	0.00275785	1579.16	0	1579.16	2.8031	1579.16	4.4654	1579.16	8.97722	1579.16	1.76722	1579.16	0.00488625	1579.16	0	1579.16	0	1579.16	43.2491	1579.16	3.2953	1579.16	0.0189572	1579.16	8.74352	1579.16	36.9524	1579.16	12.7688	1579.16	0.158826		1579.23	76.6314	1579.23	19.1292	1579.23	11.8459
	858.232	11.1099		858.268	82.8985		1579.24	0	1579.24	8.69249	1579.24	0.0135102	1579.24	0	1579.24	5.6947	1579.24	2.38178	1579.24	12.3347	1579.24	0.773724	1579.24	0.000639183	1579.24	0	1579.24	0	1579.24	62.6627	1579.24	1.61468	1579.24	0.0364305	1579.24	5.16632	1579.24	10.3907	1579.24	13.0198	1579.24	0.0898898		1579.31	81.484	1579.31	13.0591	1579.31	18.4096
	858.291	20.6584		858.327	53.6612		1579.32	0	1579.32	5.28814	1579.32	0.0483579	1579.32	0	1579.32	10.5015	1579.32	1.15505	1579.32	19.1199	1579.32	0.29746	1579.32	0	1579.32	0	1579.32	0	1579.32	81.4676	1579.32	0.707827	1579.32	0.0641989	1579.32	3.34539	1579.32	8.5384	1579.32	17.1454	1579.32	0.0464761		1579.39	60.7929	1579.39	8.27899	1579.39	25.7835
	858.35	35.2154		858.386	27.0762		1579.4	0	1579.4	2.9844	1579.4	0.139598	1579.4	0	1579.4	17.7833	1579.4	0.500669	1579.4	67.1036	1579.4	0.0971342	1579.4	0	1579.4	0	1579.4	0	1579.4	61.7215	1579.4	0.272052	1579.4	0.0945552	1579.4	2.82356	1579.4	10.3907	1579.4	23.0202	1579.4	0.0188583		1579.47	39.6102	1579.47	4.83485	1579.47	33.0348
	858.409	114.017		858.445	15.986		1579.48	0	1579.48	1.54621	1579.48	0.337722	1579.48	0	1579.48	38.2791	1579.48	0.190468	1579.48	149.6	1579.48	0.0259171	1579.48	0	1579.48	0	1579.48	0	1579.48	41.3695	1579.48	0.0887032	1579.48	0.128287	1579.48	3.12067	1579.48	24.1411	1579.48	29.9084	1579.48	0.00695687		1579.55	18.9192	1579.55	2.5987	1579.55	39.3721
	858.468	293.767		858.504	8.81356		1579.56	0	1579.56	0.72599	1579.56	0.704084	1579.56	0	1579.56	59.7642	1579.56	0.0615099	1579.56	232.096	1579.56	0.00508073	1579.56	0	1579.56	0	1579.56	0.00059077	1579.56	21.6198	1579.56	0.0236357	1579.56	0.149394	1579.56	3.75818	1579.56	72.3067	1579.56	36.8962	1579.56	0.00163668		1579.63	8.82403	1579.63	1.27011	1579.63	44.2583
	858.527	540.55		858.563	4.89127		1579.64	0	1579.64	0.303591	1579.64	1.28682	1579.64	0	1579.64	80.2581	1579.64	0.016303	1579.64	211.505	1579.64	0.00130095	1579.64	0	1579.64	0	1579.64	0.00341263	1579.64	10.0963	1579.64	0.00462841	1579.64	0.160659	1579.64	4.33622	1579.64	188.475	1579.64	43.046	1579.64	0.000359474		1579.71	37.5078	1579.71	0.554668	1579.71	46.8562
	858.586	815.179		858.622	3.65387		1579.72	0	1579.72	0.110634	1579.72	2.08621	1579.72	0	1579.72	62.8983	1579.72	0.00317414	1579.72	139.032	1579.72	0.00468819	1579.72	0	1579.72	0	1579.72	0.0143421	1579.72	5.89428	1579.72	0.000593422	1579.72	0.149394	1579.72	4.55782	1579.72	304.642	1579.72	47.5464	1579.72	0		1579.79	66.7229	1579.79	0.212456	1579.79	47.341
	858.645	1091.83		858.681	4.89127		1579.8	0	1579.8	0.0340163	1579.8	3.0258	1579.8	0	1579.8	44.5395	1579.8	0.000412202	1579.8	66.5578	1579.8	0.0222017	1579.8	0	1579.8	0	1579.8	0.0426593	1579.8	3.16514	1579.8	0	1579.8	0.128287	1579.8	4.31185	1579.8	282.52	1579.8	39.5655	1579.8	0		1579.87	95.4863	1579.87	0.068989	1579.87	45.882
	858.704	1366.46		858.74	8.81356		1579.88	0	1579.88	0.00843321	1579.88	3.94818	1579.88	0	1579.88	27.1625	1579.88	0	1579.88	19.1199	1579.88	0.0762038	1579.88	0	1579.88	0	1579.88	0.1049	1579.88	1.54646	1579.88	0	1579.88	0.0945552	1579.88	3.64729	1579.88	194.287	1579.88	30.4857	1579.88	0		1579.95	78.6409	1579.95	0.0183609	1579.95	42.7452
	858.763	1612.66		858.799	15.986		1579.96	0	1579.96	0.00160764	1579.96	4.65253	1579.96	0	1579.96	17.3638	1579.96	0	1579.96	11.2261	1579.96	0.211288	1579.96	0	1579.96	0	1579.96	0.213101	1579.96	0.67561	1579.96	0	1579.96	0.0641989	1579.96	2.75366	1579.96	106.054	1579.96	21.5305	1579.96	0		1580.03	61.0383	1580.03	0.00358281	1580.03	38.1477
	858.822	1400.09		858.858	27.0762		1580.04	0	1580.04	0.000799239	1580.04	4.96252	1580.04	0	1580.04	10.3085	1580.04	0	1580.04	6.05918	1580.04	0.487564	1580.04	0	1580.04	0	1580.04	0.374873	1580.04	0.258629	1580.04	0	1580.04	0.0364305	1580.04	1.84258	1580.04	53.0445	1580.04	13.8514	1580.04	0		1580.11	43.3969	1580.11	0.000464266	1580.11	32.4726
	858.881	1109.22		858.917	51.8605		1580.12	0	1580.12	0.00286776	1580.12	4.79348	1580.12	0	1580.12	5.6224	1580.12	0	1580.12	2.9745	1580.12	0.96701	1580.12	0	1580.12	0	1580.12	0.57144	1580.12	0.0839733	1580.12	0	1580.12	0.0189572	1580.12	1.08737	1580.12	15.0163	1580.12	8.15826	1580.12	0		1580.19	26.3692	1580.19	0	1580.19	26.2237
	858.94	814.795		858.976	78.8536		1580.2	0	1580.2	0.00987435	1580.2	4.19248	1580.2	0	1580.2	2.78303	1580.2	0	1580.2	1.30676	1580.2	1.6696	1580.2	0	1580.2	0	1580.2	0.770238	1580.2	0.0222642	1580.2	0	1580.2	0.00770733	1580.2	0.557772	1580.2	9.50517	1580.2	4.40677	1580.2	0		1580.27	10.4539	1580.27	0	1580.27	19.966
	858.999	519.691		859.035	105.671		1580.28	0	1580.28	0.0265117	1580.28	3.31163	1580.28	0	1580.28	1.22953	1580.28	0	1580.28	0.503467	1580.28	2.5466	1580.28	0	1580.28	0	1580.28	0.916733	1580.28	0.00433703	1580.28	0	1580.28	0.00286544	1580.28	0.245937	1580.28	5.59034	1580.28	2.1622	1580.28	0		1580.35	6.41129	1580.35	0	1580.35	14.2334
	859.058	227.195		859.094	130.031		1580.36	0	1580.36	0.0604217	1580.36	2.35993	1580.36	0	1580.36	0.475877	1580.36	0	1580.36	0.164603	1580.36	3.45284	1580.36	0	1580.36	0	1580.36	0.97303	1580.36	0.00055107	1580.36	0	1580.36	0.000674626	1580.36	0.0900853	1580.36	3.02582	1580.36	0.962412	1580.36	0		1580.43	3.64162	1580.43	0	1580.43	9.43103
	859.117	104.851		859.153	134.78		1580.44	0	1580.44	0.116546	1580.44	1.52185	1580.44	0	1580.44	0.156017	1580.44	0	1580.44	0.043997	1580.44	4.20338	1580.44	0	1580.44	0.000186294	1580.44	0.916733	1580.44	0	1580.44	0	1580.44	0.000150084	1580.44	0.0267649	1580.44	1.48943	1580.44	0.416871	1580.44	0		1580.51	1.89668	1580.51	0	1580.51	5.76779
	859.176	35.2154		859.212	115.496		1580.52	0	1580.52	0.198187	1580.52	0.936434	1580.52	0	1580.52	0.0418065	1580.52	0	1580.52	0.00864365	1580.52	4.63165	1580.52	0	1580.52	0.00192039	1580.52	0.770238	1580.52	0.00055107	1580.52	0	1580.52	0	1580.52	0.00573232	1580.52	0.655249	1580.52	0.25253	1580.52	0		1580.59	0.895103	1580.59	0	1580.59	3.23407
	859.235	24.2543		859.271	93.2128		1580.6	0	1580.6	0.294987	1580.6	0.69263	1580.6	0	1580.6	0.00822487	1580.6	0	1580.6	0.00111617	1580.6	4.72102	1580.6	0	1580.6	0.0106745	1580.6	0.57144	1580.6	0.00433703	1580.6	0	1580.6	0.000476511	1580.6	0.000828826	1580.6	0.253046	1580.6	0.303075	1580.6	0		1580.67	0.376145	1580.67	0	1580.67	1.66139
	859.294	20.5936		859.33	69.7232		1580.68	0	1580.68	0.393556	1580.68	0.891182	1580.68	0	1580.68	0.0010585	1580.68	0	1580.68	0	1580.68	4.63725	1580.68	0	1580.68	0.0426518	1580.68	0.374873	1580.68	0.0222642	1580.68	0	1580.68	0.00369801	1580.68	0	1580.68	0.0828751	1580.68	0.483416	1580.68	0		1580.75	0.137664	1580.75	0	1580.75	0.790393
	859.353	24.2543		859.389	47.0281		1580.76	4.33021e-05	1580.76	0.466572	1580.76	1.68969	1580.76	0	1580.76	0	1580.76	0	1580.76	0	1580.76	4.76665	1580.76	0	1580.76	0.133766	1580.76	0.213101	1580.76	0.0839733	1580.76	0	1580.76	0.0187999	1580.76	0	1580.76	0.0223022	1580.76	0.725021	1580.76	0		1580.83	0.0424953	1580.83	0	1580.83	0.379453
	859.412	35.2154		859.448	27.0762		1580.84	0.00101445	1580.84	0.499134	1580.84	3.33911	1580.84	0	1580.84	0	1580.84	0	1580.84	0	1580.84	5.60898	1580.84	0	1580.84	0.347808	1580.84	0.1049	1580.84	0.258629	1580.84	0	1580.84	0.0701572	1580.84	0	1580.84	0.00440095	1580.84	0.975462	1580.84	0		1580.91	0.0105504	1580.91	0	1580.91	0.247438
	859.471	132.414		859.507	16.1947		1580.92	0.00697446	1580.92	0.476932	1580.92	6.15937	1580.92	0	1580.92	0	1580.92	2.82048e-05	1580.92	0	1580.92	7.69208	1580.92	0	1580.92	0.77082	1580.92	0.0426593	1580.92	0.67561	1580.92	0	1580.92	0.213984	1580.92	0	1580.92	0.000583476	1580.92	1.15818	1580.92	0		1580.99	0.00191469	1580.99	0	1580.99	0.326504
	859.53	309.45		859.566	9.41555		1581	0.0331225	1581	0.411553	1581	10.4655	1581	0	1581	0	1581	0.000126781	1581	0	1581	11.4269	1581	0	1581	1.48373	1581	0.0149328	1581	1.54646	1581	0	1581	0.554108	1581	0	1581	0	1581	1.2347	1581	0		1581.07	0.000209595	1581.07	0.000567406	1581.07	0.639232
	859.589	488.494		859.625	6.26949		1581.08	0.11933	1581.08	0.317149	1581.08	22.9063	1581.08	0	1581.08	0	1581.08	0.000538494	1581.08	0	1581.08	19.1713	1581.08	0	1581.08	2.50294	1581.08	0.00796341	1581.08	3.16514	1581.08	0	1581.08	1.25978	1581.08	0	1581.08	0	1581.08	1.18598	1581.08	0		1581.15	0	1581.15	0.00439474	1581.15	1.29314
	859.648	665.521		859.684	6.38253		1581.16	0.355317	1581.16	0.221391	1581.16	36.4589	1581.16	0.000662495	1581.16	0	1581.16	0.00144842	1581.16	0	1581.16	36.5193	1581.16	0	1581.16	3.7336	1581.16	0.0236062	1581.16	5.89428	1581.16	0	1581.16	2.56449	1581.16	0	1581.16	0	1581.16	1.08399	1581.16	0		1581.23	0	1581.23	0.0219982	1581.23	2.41744
	859.707	664.653		859.743	9.63039		1581.24	0.905161	1581.24	0.140229	1581.24	50.3949	1581.24	0.00516034	1581.24	0	1581.24	0.00356258	1581.24	0	1581.24	54.8864	1581.24	0	1581.24	4.93274	1581.24	0.0854045	1581.24	10.0963	1581.24	0	1581.24	4.74413	1581.24	0	1581.24	0	1581.24	1.0498	1581.24	0		1581.31	0	1581.31	0.0807424	1581.31	4.11941
	859.766	512.318		859.802	16.0867		1581.32	2.03212	1581.32	0.0861103	1581.32	63.9313	1581.32	0.0263631	1581.32	0	1581.32	0.00684628	1581.32	0	1581.32	73.2776	1581.32	0	1581.32	5.80319	1581.32	0.259114	1581.32	21.4623	1581.32	0	1581.32	8.0561	1581.32	0	1581.32	0	1581.32	1.2773	1581.32	0		1581.39	0	1581.39	0.240559	1581.39	6.41778
	859.825	356.53		859.861	25.8266		1581.4	4.0974	1581.4	0.0561002	1581.4	76.3462	1581.4	0.0989287	1581.4	0	1581.4	0.0120647	1581.4	0	1581.4	90.6838	1581.4	0.000639183	1581.4	6.07104	1581.4	0.667317	1581.4	33.4373	1581.4	0	1581.4	40.988	1581.4	0	1581.4	0	1581.4	1.94977	1581.4	0		1581.47	0	1581.47	0.604906	1581.47	9.2209
	859.884	200.222		859.92	38.6645		1581.48	7.52575	1581.48	0.045362	1581.48	69.2851	1581.48	0.303385	1581.48	0	1581.48	0.0177695	1581.48	0	1581.48	64.1913	1581.48	0.00499766	1581.48	5.67912	1581.48	1.5085	1581.48	44.8132	1581.48	0	1581.48	94.3858	1581.48	0	1581.48	0	1581.48	3.1832	1581.48	0.000964522		1581.55	0	1581.55	1.32247	1581.55	12.3394
	859.943	46.6306		859.979	53.9601		1581.56	12.7371	1581.56	0.042472	1581.56	61.1554	1581.56	0.78929	1581.56	0	1581.56	0.0241085	1581.56	0	1581.56	37.3344	1581.56	0.0254874	1581.56	4.77633	1581.56	3.0543	1581.56	36.8943	1581.56	0.000593422	1581.56	147.784	1581.56	0	1581.56	0	1581.56	4.92158	1581.56	0.0076076		1581.63	0	1581.63	2.56134	1581.63	15.5548
	860.002	29.041		860.038	70.5851		1581.64	25.2804	1581.64	0.0425136	1581.64	52.6818	1581.64	1.80072	1581.64	0	1581.64	0.0280752	1581.64	0	1581.64	11.4269	1581.64	0.0954694	1581.64	3.74726	1581.64	5.63634	1581.64	27.992	1581.64	0.00462841	1581.64	123.067	1581.64	0	1581.64	0.000583476	1581.64	6.88573	1581.64	0.0390037		1581.71	0	1581.71	4.45554	1581.71	18.7142
	860.061	16.7766		860.097	87.0574		1581.72	38.5259	1581.72	0.0388758	1581.72	44.5574	1581.72	3.67312	1581.72	0	1581.72	0.0301922	1581.72	0	1581.72	6.73251	1581.72	0.292177	1581.72	3.04259	1581.72	9.60847	1581.72	19.0099	1581.72	0.0236357	1581.72	97.4092	1581.72	0	1581.72	0.00458195	1581.72	8.62134	1581.72	0.146828		1581.79	0	1581.79	7.03776	1581.79	21.8159
	860.12	8.90061		860.156	101.815		1581.8	51.0255	1581.8	0.033275	1581.8	37.3105	1581.8	6.79766	1581.8	0	1581.8	0.0280752	1581.8	0	1581.8	3.70734	1581.8	0.759254	1581.8	3.13421	1581.8	28.3919	1581.8	10.8981	1581.8	0.0887032	1581.8	71.3143	1581.8	0	1581.8	0.0234866	1581.8	9.64262	1581.8	0.451036		1581.87	0	1581.87	10.1762	1581.87	25.0519
	860.179	4.28633		860.216	113.496		1581.88	51.2998	1581.88	0.0245258	1581.88	31.2167	1581.88	11.5324	1581.88	0	1581.88	0.0241085	1581.88	0	1581.88	2.04766	1581.88	1.73199	1581.88	4.42875	1581.88	47.7852	1581.88	6.62169	1581.88	0.272052	1581.88	45.3872	1581.88	0	1581.88	0.0884304	1581.88	9.64521	1581.88	1.17591		1581.95	0	1581.95	13.5635	1581.95	28.7832
	860.238	1.84396		860.275	121.18		1581.96	39.274	1581.96	0.0170783	1581.96	26.2787	1581.96	19.8005	1581.96	0	1581.96	0.0177695	1581.96	0	1581.96	1.47137	1581.96	3.53929	1581.96	7.27991	1581.96	66.6235	1581.96	3.89205	1581.96	0.707827	1581.96	20.2361	1581.96	0	1581.96	0.271634	1581.96	8.63343	1581.96	2.68845		1582.03	0	1582.03	16.7419	1582.03	33.4409
	860.297	0.695984		860.334	118.904		1582.04	26.5147	1582.04	0.0127752	1582.04	22.2829	1582.04	35.8198	1582.04	0	1582.04	0.0120647	1582.04	0	1582.04	1.79977	1582.04	6.57189	1582.04	11.9553	1582.04	52.9592	1582.04	2.40037	1582.04	1.61468	1582.04	8.0561	1582.04	0	1582.04	0.707555	1582.04	6.92605	1582.04	5.49046		1582.11	0	1582.11	19.1822	1582.11	39.3912
	860.356	0.222986		860.393	102.285		1582.12	14.4699	1582.12	0.0218656	1582.12	18.909	1582.12	52.9112	1582.12	0	1582.12	0.00684628	1582.12	0	1582.12	2.94127	1582.12	11.2111	1582.12	19.8905	1582.12	38.3278	1582.12	1.79048	1582.12	3.2953	1582.12	4.97872	1582.12	0	1582.12	1.61497	1582.12	5.00914	1582.12	10.1724		1582.19	0.00055337	1582.19	20.3433	1582.19	46.7687
	860.415	0.0586812		860.452	83.1056		1582.2	8.83211	1582.2	0.0654014	1582.2	15.8553	1582.2	70.1985	1582.2	0	1582.2	0.00356258	1582.2	0	1582.2	4.82542	1582.2	20.5234	1582.2	32.9354	1582.2	23.5723	1582.2	1.73167	1582.2	6.12203	1582.2	3.18627	1582.2	0	1582.2	3.2961	1582.2	3.374	1582.2	17.2931		1582.27	0.00422301	1582.27	19.71	1582.27	55.3967
	860.474	0.0113485		860.511	63.4241		1582.28	5.04707	1582.28	0.194445	1582.28	12.9357	1582.28	86.8298	1582.28	0	1582.28	0.00144842	1582.28	0	1582.28	7.27169	1582.28	30.7954	1582.28	45.9804	1582.28	9.60847	1582.28	1.92034	1582.28	10.4653	1582.28	2.5654	1582.28	0	1582.28	6.10959	1582.28	2.40235	1582.28	36.1282		1582.35	0.0213005	1582.35	17.6298	1582.35	64.7527
	860.533	0.00146793		860.57	45.2221		1582.36	2.74189	1582.36	0.502439	1582.36	10.1129	1582.36	102.105	1582.36	0.000127947	1582.36	0.000538494	1582.36	0	1582.36	9.91192	1582.36	41.0154	1582.36	43.9956	1582.36	5.64167	1582.36	2.1318	1582.36	24.8529	1582.36	2.94475	1582.36	0	1582.36	10.3907	1582.36	2.37603	1582.36	76.623		1582.43	0.0788482	1582.43	14.5692	1582.43	74.0771
	860.593	0		860.629	30.0079		1582.44	1.5177	1582.44	1.14293	1582.44	7.48249	1582.44	90.3805	1582.44	0.00188952	1582.44	0.000126781	1582.44	0	1582.44	12.1961	1582.44	50.202	1582.44	38.3433	1582.44	3.07894	1582.44	2.20315	1582.44	51.7718	1582.44	4.08717	1582.44	0	1582.44	16.4384	1582.44	3.53494	1582.44	118.829		1582.51	0.238925	1582.51	11.086	1582.51	82.5012
	860.652	0		860.688	18.6854		1582.52	0.988526	1582.52	2.32899	1582.52	5.20139	1582.52	77.7047	1582.52	0.0120738	1582.52	0.000525088	1582.52	0	1582.52	13.5472	1582.52	37.3088	1582.52	31.4558	1582.52	1.59292	1582.52	2.0817	1582.52	79.3059	1582.52	5.6432	1582.52	0	1582.52	23.1136	1582.52	6.10227	1582.52	161.462		1582.59	0.613583	1582.59	7.73193	1582.59	88.815
	860.711	0		860.747	11.4212		1582.6	0.853232	1582.6	4.31861	1582.6	3.44135	1582.6	65.0736	1582.6	0.0546688	1582.6	0.00390305	1582.6	0	1582.6	13.5795	1582.6	23.8779	1582.6	24.1863	1582.6	0.901151	1582.6	1.77543	1582.6	106.214	1582.6	7.11393	1582.6	0.000828826	1582.6	29.2448	1582.6	10.2367	1582.6	203.237		1582.67	1.38131	1582.67	4.92209	1582.67	81.9475
	860.77	0		860.806	7.96343		1582.68	0.872927	1582.68	7.37221	1582.68	2.34079	1582.68	53.4571	1582.68	0.191611	1582.68	0.020072	1582.68	0	1582.68	12.2924	1582.68	11.2111	1582.68	17.4168	1582.68	0.802195	1582.68	1.36844	1582.68	110.982	1582.68	8.02908	1582.68	0.00648733	1582.68	33.8379	1582.68	15.8656	1582.68	243.036		1582.75	2.77802	1582.75	2.85089	1582.75	73.7729
	860.829	0		860.865	7.78308		1582.76	0.910131	1582.76	15.5163	1582.76	2.03409	1582.76	45.4851	1582.76	0.558743	1582.76	0.0757966	1582.76	0	1582.76	10.0546	1582.76	6.65883	1582.76	11.9553	1582.76	1.16954	1582.76	0.943464	1582.76	82.463	1582.76	8.04893	1582.76	0.0331829	1582.76	28.2953	1582.76	22.6005	1582.76	219.644		1582.83	5.07978	1582.83	1.52957	1582.83	64.9079
	860.888	0.00181429		860.924	10.2905		1582.84	0.879464	1582.84	32.3245	1582.84	2.66649	1582.84	47.1419	1582.84	1.40181	1582.84	0.233876	1582.84	0	1582.84	7.48128	1582.84	3.80961	1582.84	10.1863	1582.84	1.90675	1582.84	0.582105	1582.84	53.3186	1582.84	7.21633	1582.84	0.124613	1582.84	21.9265	1582.84	29.695	1582.84	191.246		1582.91	8.54573	1582.91	0.820424	1582.91	56.0955
	860.947	0.0145225		860.983	14.7339		1582.92	0.773138	1582.92	49.7761	1582.92	4.44064	1582.92	57.9951	1582.92	3.10704	1582.92	0.611877	1582.92	0	1582.92	5.19009	1582.92	2.39924	1582.92	13.1467	1582.92	2.87687	1582.92	0.316029	1582.92	24.7903	1582.92	5.79774	1582.92	0.382176	1582.92	15.6677	1582.92	36.2238	1582.92	161.029		1582.99	13.3669	1582.99	0.544202	1582.99	48.0797
	861.006	0.0754176		861.043	20.141		1583	0.606974	1583	67.1952	1583	7.5916	1583	77.9834	1583	6.18862	1583	1.4026	1583	0	1583	3.68	1583	2.17999	1583	19.5563	1583	3.86486	1583	0.150539	1583	10.4653	1583	4.21109	1583	0.994703	1583	10.3907	1583	41.2622	1583	130.213		1583.07	21.2397	1583.07	0.51296	1583.07	41.4256
	861.065	0.287616		861.102	25.2201		1583.08	0.425922	1583.08	83.9248	1583.08	12.3363	1583.08	103.982	1583.08	11.2321	1583.08	2.87418	1583.08	0	1583.08	3.30301	1583.08	2.94734	1583.08	27.2596	1583.08	4.59543	1583.08	0.0609332	1583.08	7.28838	1583.08	2.80586	1583.08	2.2686	1583.08	8.5384	1583.08	32.9859	1583.08	100.082		1583.16	29.5586	1583.16	0.593111	1583.16	42.4033
	861.124	0.893852		861.161	28.5318		1583.16	0.263791	1583.16	69.1436	1583.16	19.5243	1583.16	130.638	1583.16	18.7783	1583.16	5.34717	1583.16	0	1583.16	4.32088	1583.16	4.51285	1583.16	35.4401	1583.16	4.84343	1583.16	0.0207386	1583.16	6.22599	1583.16	1.8242	1583.16	4.62029	1583.16	10.3907	1583.16	23.9272	1583.16	71.8213		1583.24	37.3406	1583.24	0.676648	1583.24	47.7085
	861.183	2.35199		861.22	29.1053		1583.24	0.143098	1583.24	53.0863	1583.24	27.5618	1583.24	156.676	1583.24	36.1077	1583.24	9.13479	1583.24	0	1583.24	6.96726	1583.24	6.60648	1583.24	43.2155	1583.24	4.51904	1583.24	0.00550011	1583.24	7.28838	1583.24	1.42049	1583.24	8.52691	1583.24	20.8186	1583.24	15.6336	1583.24	60.0017		1583.32	30.7183	1583.32	0.716301	1583.32	54.0687
	861.242	5.41353		861.279	26.6008		1583.32	0.0669921	1583.32	36.5911	1583.32	35.52	1583.32	131.652	1583.32	54.8283	1583.32	22.0245	1583.32	0	1583.32	11.4269	1583.32	8.80465	1583.32	49.7419	1583.32	3.73419	1583.32	0.00108456	1583.32	10.4653	1583.32	1.71141	1583.32	14.4081	1583.32	48.9549	1583.32	11.2654	1583.32	82.3394		1583.4	23.2657	1583.4	0.678724	1583.4	60.7185
	861.301	11.1099		861.338	21.8607		1583.4	0.0262021	1583.4	20.5314	1583.4	42.5168	1583.4	101.738	1583.4	73.3722	1583.4	48.4153	1583.4	0	1583.4	20.5846	1583.4	10.5051	1583.4	53.2248	1583.4	2.72425	1583.4	0.000114817	1583.4	57.9166	1583.4	2.83739	1583.4	25.8164	1583.4	86.1409	1583.4	10.3032	1583.4	116.487		1583.48	15.7061	1583.48	0.581756	1583.48	66.8771
	861.361	20.6584		861.397	16.1125		1583.48	0.00842087	1583.48	7.37221	1583.48	47.8782	1583.48	71.0622	1583.48	90.2751	1583.48	75.627	1583.48	0	1583.48	44.6634	1583.48	11.0743	1583.48	49.2719	1583.48	1.74974	1583.48	0	1583.48	106.336	1583.48	4.96884	1583.48	81.6127	1583.48	130.864	1583.48	12.7188	1583.48	151.614		1583.56	8.82403	1583.56	0.44247	1583.56	71.8561
	861.42	35.2154		861.456	10.7169		1583.56	0.00194293	1583.56	4.3226	1583.56	45.1936	1583.56	40.6944	1583.56	101.835	1583.56	102.844	1583.56	0	1583.56	69.7003	1583.56	10.3609	1583.56	43.9573	1583.56	0.984092	1583.56	0	1583.56	154.777	1583.56	8.12507	1583.56	138.182	1583.56	176.94	1583.56	18.5586	1583.56	185.765		1583.64	5.2725	1583.64	0.302099	1583.64	69.3764
	861.479	217.645		861.515	6.5499		1583.65	0.000322007	1583.65	2.34746	1583.65	37.9703	1583.65	11.5324	1583.65	101.523	1583.65	129.248	1583.65	0.00111617	1583.65	94.675	1583.65	8.60788	1583.65	38.0264	1583.65	0.479915	1583.65	0	1583.65	202.281	1583.65	12.1287	1583.65	193.984	1583.65	223.783	1583.65	66.5194	1583.65	158.58		1583.72	3.00241	1583.72	0.180524	1583.72	59.9967
	861.538	444.434		861.574	4.03725		1583.73	0	1583.73	1.20716	1583.73	29.7492	1583.73	8.62319	1583.73	89.3049	1583.73	110.447	1583.73	0.00864365	1583.73	118.604	1583.73	6.54339	1583.73	32.283	1583.73	0.200661	1583.73	0	1583.73	210.276	1583.73	16.398	1583.73	248.059	1583.73	270.584	1583.73	133.903	1583.73	129.228		1583.8	1.78924	1583.8	0.0952083	1583.8	49.23
	861.597	674.173		861.634	3.38019		1583.81	0	1583.81	0.686806	1583.81	21.3976	1583.81	8.62319	1583.81	72.2644	1583.81	90.4655	1583.81	0.043997	1583.81	99.5859	1583.81	4.87435	1583.81	27.4803	1583.81	0.0698456	1583.81	0	1583.81	166.553	1583.81	20.1918	1583.81	253.939	1583.81	316.48	1583.81	202.061	1583.81	98.7089		1583.88	1.38889	1583.88	0.042606	1583.88	37.6638
	861.656	903.721		861.693	4.81925		1583.89	0	1583.89	0.645767	1583.89	13.8592	1583.89	11.5324	1583.89	53.6599	1583.89	69.8195	1583.89	0.164603	1583.89	79.5307	1583.89	4.14006	1583.89	24.2269	1583.89	0.0195917	1583.89	0.000287153	1583.89	121.517	1583.89	16.2878	1583.89	223.598	1583.89	304.698	1583.89	269.447	1583.89	68.3159		1583.96	1.56437	1583.96	0.0161794	1583.96	26.1006
	861.715	1130.05		861.752	8.79944		1583.97	0	1583.97	1.03781	1583.97	8.64744	1583.97	20.6442	1583.97	34.9875	1583.97	49.131	1583.97	0.503467	1583.97	59.4254	1583.97	4.70684	1583.97	22.9952	1583.97	0.00397872	1583.97	0.00241613	1583.97	76.0224	1583.97	11.9416	1583.97	191.793	1583.97	214.927	1583.97	233.776	1583.97	39.4478		1584.04	2.09208	1584.04	0.00484413	1584.04	15.4316
	861.774	1128.04		861.811	15.9842		1584.05	0	1584.05	1.9	1584.05	5.00476	1584.05	30.6878	1584.05	17.7833	1584.05	29.0297	1584.05	1.30676	1584.05	40.2868	1584.05	6.76065	1584.05	24.7306	1584.05	0.000521624	1584.05	0.0129752	1584.05	31.1494	1584.05	8.0561	1584.05	159.485	1584.05	125.156	1584.05	196.969	1584.05	17.2931		1584.12	2.74317	1584.12	0.00108751	1584.12	9.79745
	861.833	930.016		861.87	27.0762		1584.13	0	1584.13	3.32395	1584.13	2.66174	1584.13	40.6587	1584.13	10.6285	1584.13	10.0662	1584.13	2.9745	1584.13	71.4014	1584.13	10.2911	1584.13	28.4681	1584.13	0	1584.13	0.0511311	1584.13	10.4653	1584.13	5.60997	1584.13	127.716	1584.13	51.2824	1584.13	160.233	1584.13	11.969		1584.2	3.30062	1584.2	0.000148778	1584.2	5.779
	861.892	728.463		861.929	44.8277		1584.21	0	1584.21	5.41904	1584.21	1.28594	1584.21	49.5952	1584.21	6.10177	1584.21	6.54126	1584.21	6.05918	1584.21	103.168	1584.21	15.0368	1584.21	33.7782	1584.21	8.10678e-05	1584.21	0.163857	1584.21	7.86157	1584.21	4.7946	1584.21	97.434	1584.21	10.7467	1584.21	124.736	1584.21	10.2024		1584.28	3.58265	1584.28	0.000567406	1584.28	3.13528
	861.952	526.014		861.988	72.396		1584.29	0	1584.29	8.29164	1584.29	0.555204	1584.29	50.5849	1584.29	3.85034	1584.29	4.6916	1584.29	11.2261	1584.29	134.284	1584.29	20.4593	1584.29	40.0794	1584.29	0.00111731	1584.29	0.444485	1584.29	7.86157	1584.29	5.60997	1584.29	107.578	1584.29	7.96926	1584.29	103.29	1584.29	11.969		1584.36	3.50317	1584.36	0.00439474	1584.36	1.54597
	862.011	325.309		862.047	102.386		1584.37	0	1584.37	12.0371	1584.37	0.210198	1584.37	43.8761	1584.37	3.57524	1584.37	4.50564	1584.37	19.1199	1584.37	156.011	1584.37	25.7809	1584.37	46.65	1584.37	0.00698949	1584.37	1.054	1584.37	10.4653	1584.37	8.0561	1584.37	118.92	1584.37	7.84928	1584.37	88.4946	1584.37	17.2931		1584.44	3.07875	1584.44	0.0223172	1584.44	0.681584
	862.07	128.658		862.106	132.651		1584.45	0	1584.45	16.7512	1584.45	0.0676401	1584.45	35.8412	1584.45	5.11359	1584.45	5.98262	1584.45	39.8965	1584.45	135.177	1584.45	30.094	1584.45	52.7323	1584.45	0.031165	1584.45	2.22859	1584.45	24.4179	1584.45	12.6153	1584.45	130.337	1584.45	10.3907	1584.45	79.1843	1584.45	54.577		1584.52	2.43169	1584.52	0.0816087	1584.52	0.263607
	862.129	35.2154		862.166	161.189		1584.53	0	1584.53	22.5371	1584.53	0.0185763	1584.53	27.2014	1584.53	8.41193	1584.53	9.13479	1584.53	61.8133	1584.53	106.821	1584.53	29.591	1584.53	57.6475	1584.53	0.107957	1584.53	4.27363	1584.53	39.716	1584.53	26.2768	1584.53	140.79	1584.53	20.4123	1584.53	75.1526	1584.53	124.744		1584.6	1.71736	1584.6	0.241958	1584.6	0.0869076
	862.188	21.4768		862.225	186.408		1584.61	0	1584.61	29.5009	1584.61	0.00700746	1584.61	18.8131	1584.61	13.3873	1584.61	14.172	1584.61	82.6643	1584.61	77.4865	1584.61	25.6294	1584.61	60.8922	1584.61	0.311584	1584.61	7.53406	1584.61	55.7003	1584.61	40.388	1584.61	149.501	1584.61	111.169	1584.61	76.4817	1584.61	196.522		1584.68	1.08109	1584.68	0.599054	1584.68	0.0269945
	862.247	13.4474		862.284	150.269		1584.69	0	1584.69	37.7232	1584.69	0.0107615	1584.69	11.5324	1584.69	19.7739	1584.69	20.0531	1584.69	89.5054	1584.69	48.1842	1584.69	20.5401	1584.69	61.1986	1584.69	0.774143	1584.69	12.3293	1584.69	71.5221	1584.69	54.0458	1584.69	156.052	1584.69	208.971	1584.69	83.5105	1584.69	268.46		1584.76	0.600253	1584.76	1.28364	1584.76	0.0240484
	862.306	10.8234		862.343	111.878		1584.77	0	1584.77	48.6244	1584.77	0.0258256	1584.77	6.88484	1584.77	27.0138	1584.77	26.0308	1584.77	62.76	1584.77	19.907	1584.77	15.17	1584.77	59.5731	1584.77	1.70108	1584.77	20	1584.77	86.322	1584.77	40.4095	1584.77	159.112	1584.77	306.772	1584.77	108.442	1584.77	339.011		1584.84	0.291486	1584.84	2.41479	1584.84	0.0739479
	862.365	13.4474		862.402	73.6018		1584.85	0	1584.85	71.4253	1584.85	0.0523302	1584.85	3.86832	1584.85	34.3399	1584.85	31.428	1584.85	36.0147	1584.85	11.4269	1584.85	10.2464	1584.85	56.3698	1584.85	3.36724	1584.85	29.1212	1584.85	77.0156	1584.85	26.3188	1584.85	130.94	1584.85	291.663	1584.85	134.145	1584.85	275.281		1584.92	0.121175	1584.92	4.04889	1584.92	0.226452
	862.424	21.4768		862.461	37.7396		1584.93	0	1584.93	94.672	1584.93	0.0941875	1584.93	2.13629	1584.93	40.9619	1584.93	35.7223	1584.93	19.1199	1584.93	8.68748	1584.93	6.29781	1584.93	52.1276	1584.93	6.09927	1584.93	39.2147	1584.93	67.0905	1584.93	12.6768	1584.93	101.374	1584.93	258.91	1584.93	159.074	1584.93	210.582		1585	0.0422126	1585	6.08993	1585	0.589113
	862.484	35.2154		862.52	25.9366		1585.01	0	1585.01	117.491	1585.01	0.145591	1585.01	1.28698	1585.01	46.4645	1585.01	38.5941	1585.01	11.2261	1585.01	8.84038	1585.01	3.48557	1585.01	47.4433	1585.01	9.99065	1585.01	49.6647	1585.01	57.7884	1585.01	8.0561	1585.01	71.4252	1585.01	208.417	1585.01	135.779	1585.01	146.871		1585.08	0.0117087	1585.08	8.25033	1585.08	1.33364
	862.543	65.6921		862.579	22.3989		1585.09	0	1585.09	115.072	1585.09	0.202385	1585.09	0.961418	1585.09	50.9951	1585.09	39.8706	1585.09	6.05918	1585.09	11.8805	1585.09	1.73076	1585.09	42.8398	1585.09	14.9004	1585.09	59.8071	1585.09	59.1149	1585.09	5.60997	1585.09	42.1352	1585.09	141.013	1585.09	112.484	1585.09	131.407		1585.16	0.00239024	1585.16	10.0264	1585.16	2.66007
	862.602	98.9998		862.639	26.4319		1585.17	0	1585.17	75.1605	1585.17	0.247524	1585.17	0.875357	1585.17	55.4514	1585.17	39.5326	1585.17	2.9745	1585.17	28.9638	1585.17	0.759254	1585.17	38.6197	1585.17	20.1261	1585.17	69.015	1585.17	79.8781	1585.17	4.7946	1585.17	14.4081	1585.17	73.6096	1585.17	118.121	1585.17	117.875		1585.24	0.000293853	1585.24	10.8619	1585.24	4.73634
	862.661	131.937		862.698	38.861		1585.25	0	1585.25	49.8124	1585.25	0.274225	1585.25	0.854608	1585.25	61.2133	1585.25	37.6609	1585.25	1.30676	1585.25	47.5359	1585.25	0.292177	1585.25	34.7946	1585.25	24.7515	1585.25	76.792	1585.25	120.15	1585.25	5.60997	1585.25	10.6908	1585.25	10.3907	1585.25	142.64	1585.25	105.335		1585.32	0	1585.32	10.5115	1585.32	7.57131
	862.72	161.533		862.757	64.5667		1585.33	0	1585.33	33.1931	1585.33	0.273222	1585.33	0.810804	1585.33	87.0117	1585.33	34.3834	1585.33	0.503467	1585.33	67.0003	1585.33	0.0954694	1585.33	31.1118	1585.33	26.9304	1585.33	75.5885	1585.33	175.263	1585.33	8.0561	1585.33	10.425	1585.33	10.3907	1585.33	167.16	1585.33	93.0665		1585.4	0	1585.4	9.07899	1585.4	10.9532
	862.779	145.4		862.816	91.7876		1585.41	0	1585.41	22.4748	1585.41	0.261713	1585.41	0.750366	1585.41	114.522	1585.41	29.923	1585.41	0.164603	1585.41	86.6173	1585.41	0.0254874	1585.41	27.2207	1585.41	19.8171	1585.41	64.6553	1585.41	231.382	1585.41	20.8157	1585.41	13.6293	1585.41	26.629	1585.41	174.582	1585.41	80.7905		1585.48	0	1585.48	7.04276	1585.48	14.4442
	862.838	109.354		862.875	117.48		1585.49	0	1585.49	15.4525	1585.49	0.276133	1585.49	0.741296	1585.49	142.308	1585.49	24.6266	1585.49	0.043997	1585.49	105.606	1585.49	0.00499766	1585.49	22.8904	1585.49	12.7038	1585.49	52.5076	1585.49	287.579	1585.49	34.4017	1585.49	20.3144	1585.49	54.2935	1585.49	166.47	1585.49	68.7448		1585.56	0	1585.56	4.92507	1585.56	17.5485
	862.898	71.284		862.934	96.0928		1585.57	0	1585.57	10.9223	1585.57	0.404796	1585.57	0.90689	1585.57	168.774	1585.57	18.9818	1585.57	0.00864365	1585.57	123.258	1585.57	0.000639183	1585.57	18.1744	1585.57	7.90937	1585.57	39.8306	1585.57	342.877	1585.57	48.1691	1585.57	35.306	1585.57	82.5266	1585.57	158.357	1585.57	57.631		1585.64	0	1585.64	3.09184	1585.64	19.8967
	862.957	35.2154		862.993	72.345		1585.65	0	1585.65	8.12371	1585.65	0.79268	1585.65	1.39631	1585.65	125.193	1585.65	13.5624	1585.65	0.00111617	1585.65	138.783	1585.65	0	1585.65	13.4152	1585.65	4.59087	1585.65	27.4092	1585.65	358.121	1585.65	61.3702	1585.65	51.0608	1585.65	110.157	1585.65	172.927	1585.65	48.4062		1585.72	0	1585.72	1.73348	1585.72	21.378
	863.016	20.6584		863.053	48.5579		1585.73	0	1585.73	6.96976	1585.73	1.66959	1585.73	2.35091	1585.73	80.621	1585.73	8.89713	1585.73	0	1585.73	114.776	1585.73	0	1585.73	9.09458	1585.73	2.45406	1585.73	16.0331	1585.73	218.636	1585.73	50.1312	1585.73	66.0376	1585.73	113.789	1585.73	187.497	1585.73	60.8648		1585.8	0	1585.8	0.858552	1585.8	22.0947
	863.075	11.1099		863.112	27.0762		1585.81	0	1585.81	7.44074	1585.81	3.34082	1585.81	3.8724	1585.81	37.0404	1585.81	5.31931	1585.81	0	1585.81	90.1176	1585.81	0	1585.81	5.60523	1585.81	1.19184	1585.81	10.0963	1585.81	79.1515	1585.81	36.6282	1585.81	48.6623	1585.81	99.5659	1585.81	172.952	1585.81	135.013		1585.88	0	1585.88	0.371562	1585.88	22.2107
	863.134	5.41353		863.171	15.9282		1585.89	0	1585.89	9.57074	1585.89	6.16291	1585.89	5.96753	1585.89	17.7833	1585.89	2.88166	1585.89	0	1585.89	66.1116	1585.89	0	1585.89	3.12597	1585.89	0.516746	1585.89	13.8794	1585.89	25.6634	1585.89	22.6739	1585.89	31.287	1585.89	80.7447	1585.89	158.407	1585.89	210.145		1585.96	0	1585.96	0.137678	1585.96	21.7964
	863.193	2.35199		863.23	8.58856		1585.97	0	1585.97	13.6124	1585.97	10.4655	1585.97	8.53736	1585.97	10.832	1585.97	1.4072	1585.97	0	1585.97	46.6261	1585.97	0	1585.97	1.59529	1585.97	0.196139	1585.97	26.7111	1585.97	10.4653	1585.97	9.17137	1585.97	22.6586	1585.97	60.9682	1585.97	151.15	1585.97	284.304		1586.04	0	1586.04	0.0425871	1586.04	20.7958
	863.252	0.893852		863.289	4.19503		1586.05	0	1586.05	20.7272	1586.05	30.8474	1586.05	11.3517	1586.05	6.43917	1586.05	0.61443	1586.05	0	1586.05	54.4681	1586.05	0	1586.05	0.834962	1586.05	0.0630305	1586.05	40.4967	1586.05	7.28838	1586.05	6.33485	1586.05	19.713	1586.05	41.1192	1586.05	143.893	1586.05	225.943		1586.12	0	1586.12	0.0104603	1586.12	19.1061
	863.312	0.287616		863.348	1.82694		1586.13	0	1586.13	39.4602	1586.13	69.844	1586.13	14.0942	1586.13	4.08064	1586.13	0.23513	1586.13	0	1586.13	63.6338	1586.13	0	1586.13	0.665916	1586.13	0.016525	1586.13	54.3205	1586.13	6.22599	1586.13	5.20502	1586.13	20.7481	1586.13	22.1228	1586.13	115.342	1586.13	166.568		1586.2	0	1586.2	0.00187702	1586.2	16.7045
	863.371	0.0754176		863.408	0.69624		1586.21	0	1586.21	58.6306	1586.21	109.43	1586.21	16.3917	1586.21	3.13839	1586.21	0.0763357	1586.21	0	1586.21	73.3739	1586.21	0	1586.21	0.997849	1586.21	0.00317609	1586.21	67.2445	1586.21	7.28838	1586.21	5.77733	1586.21	24.0942	1586.21	10.3907	1586.21	85.5489	1586.21	108.136		1586.28	0	1586.28	0.000201634	1586.28	13.739
	863.43	0.0145225		863.467	0.225003		1586.29	0	1586.29	77.3651	1586.29	148.428	1586.29	17.8981	1586.29	2.99178	1586.29	0.0202668	1586.29	0	1586.29	82.8266	1586.29	0	1586.29	1.84147	1586.29	0.000398048	1586.29	53.2743	1586.29	10.4653	1586.29	8.0561	1586.29	29.3672	1586.29	7.76819	1586.29	55.6801	1586.29	72.6786		1586.36	0	1586.36	0	1586.36	10.518
	863.489	0.00181429		863.526	0.0592566		1586.37	0	1586.37	73.1347	1586.37	115.397	1586.37	18.3487	1586.37	3.13547	1586.37	0.00396134	1586.37	0	1586.37	91.1332	1586.37	0	1586.37	3.25339	1586.37	0	1586.37	38.702	1586.37	18.954	1586.37	19.3376	1586.37	35.9992	1586.37	7.76819	1586.37	26.945	1586.37	66.3351		1586.44	0	1586.44	0	1586.44	7.42428
	863.548	0		863.585	0.0114533		1586.45	0	1586.45	60.5043	1586.45	82.3667	1586.45	17.6395	1586.45	3.20038	1586.45	0.000509468	1586.45	0	1586.45	90.6622	1586.45	0	1586.45	5.26691	1586.45	0	1586.45	24.7356	1586.45	28.343	1586.45	31.378	1586.45	43.2064	1586.45	10.3907	1586.45	13.8514	1586.45	68.2549		1586.52	0	1586.52	0	1586.52	4.79439
	863.607	0		863.644	0.00143575		1586.53	0	1586.53	47.2411	1586.53	52.9548	1586.53	15.8526	1586.53	3.02426	1586.53	1.93768e-06	1586.53	0	1586.53	74.122	1586.53	0	1586.53	7.79973	1586.53	0	1586.53	15.3432	1586.53	37.6581	1586.53	43.5587	1586.53	50.1115	1586.53	16.1195	1586.53	8.26989	1586.53	72.8847		1586.6	0	1586.6	0	1586.6	2.82741
	863.667	0		863.703	0		1586.61	0	1586.61	34.0256	1586.61	32.4914	1586.61	13.2646	1586.61	2.58499	1586.61	0	1586.61	0	1586.61	56.3922	1586.61	0	1586.61	10.627	1586.61	0	1586.61	10.5041	1586.61	45.9684	1586.61	55.2768	1586.61	55.876	1586.61	50.044	1586.61	4.76706	1586.61	79.8828		1586.68	0	1586.68	0	1586.68	1.57275
	863.726	0		863.763	0		1586.69	0	1586.69	21.5102	1586.69	20.6043	1586.69	10.2788	1586.69	2.01467	1586.69	0	1586.69	0	1586.69	38.3951	1586.69	0	1586.69	13.3715	1586.69	0	1586.69	7.2981	1586.69	52.2871	1586.69	66.0368	1586.69	59.8342	1586.69	84.5553	1586.69	3.10136	1586.69	88.798		1586.76	0	1586.76	0	1586.76	0.971721
	863.785	0		863.822	0		1586.77	0	1586.77	10.5102	1586.77	16.4573	1586.77	7.33444	1586.77	1.4826	1586.77	0	1586.77	0	1586.77	21.2127	1586.77	0	1586.77	15.5986	1586.77	0	1586.77	5.44252	1586.77	40.3733	1586.77	71.146	1586.77	59.9296	1586.77	118.482	1586.77	3.10136	1586.77	99.1613		1586.84	0	1586.84	0	1586.84	0.936286
	863.844	0		863.881	0		1586.85	0	1586.85	6.62297	1586.85	13.896	1586.85	4.79964	1586.85	1.20934	1586.85	0	1586.85	0	1586.85	11.4269	1586.85	0	1586.85	16.9005	1586.85	0	1586.85	4.53253	1586.85	27.8242	1586.85	53.5657	1586.85	51.5578	1586.85	144.821	1586.85	4.76706	1586.85	110.537		1586.92	0	1586.92	0	1586.92	1.39786
	863.903	0		863.94	0		1586.93	0	1586.93	3.88674	1586.93	12.4858	1586.93	2.90725	1586.93	1.38552	1586.93	0	1586.93	0	1586.93	6.70743	1586.93	0	1586.93	17.0359	1586.93	0	1586.93	4.14146	1586.93	15.8814	1586.93	35.528	1586.93	41.806	1586.93	117.443	1586.93	8.26989	1586.93	122.491		1587	0	1587	0	1587	2.31294
	863.962	0		863.999	0		1587.01	0	1587.01	2.10148	1587.01	11.6224	1587.01	1.75607	1587.01	2.20443	1587.01	0	1587.01	0	1587.01	3.61295	1587.01	0	1587.01	15.9736	1587.01	0	1587.01	3.90506	1587.01	10.4653	1587.01	17.9358	1587.01	31.6918	1587.01	89.1061	1587.01	13.8514	1587.01	134.539		1587.08	0	1587.08	0	1587.08	3.63631
	864.022	0		864.059	0		1587.09	0	1587.09	1.03401	1587.09	10.7948	1587.09	1.35244	1587.09	3.77976	1587.09	0	1587.09	0	1587.09	1.76722	1587.09	0	1587.09	13.9283	1587.09	0	1587.09	3.58093	1587.09	7.86157	1587.09	8.0561	1587.09	22.2607	1587.09	60.6905	1587.09	25.6241	1587.09	146.09		1587.16	0	1587.16	0	1587.16	5.26379
	864.081	0		864.118	0		1587.17	0	1587.17	0.454884	1587.17	9.70666	1587.17	1.68102	1587.17	6.10407	1587.17	0	1587.17	0	1587.17	0.773724	1587.17	0	1587.17	11.2679	1587.17	0	1587.17	3.08588	1587.17	7.50417	1587.17	4.99401	1587.17	14.4081	1587.17	33.1235	1587.17	38.1706	1587.17	156.464		1587.24	0	1587.24	0	1587.24	7.02513
	864.14	0		864.177	0		1587.25	0	1587.25	0.175662	1587.25	8.34	1587.25	2.72565	1587.25	8.93589	1587.25	0	1587.25	0	1587.25	0.29746	1587.25	0.000353804	1587.25	8.43866	1587.25	0	1587.25	2.4461	1587.25	8.4212	1587.25	3.24372	1587.25	8.52691	1587.25	10.3907	1587.25	49.9435	1587.25	164.961		1587.32	0	1587.32	0	1587.32	8.67519
	864.199	0		864.236	0		1587.33	0	1587.33	0.0575149	1587.33	6.92952	1587.33	4.47175	1587.33	11.7912	1587.33	0	1587.33	0	1587.33	0.0971342	1587.33	0.00293714	1587.33	5.82122	1587.33	0	1587.33	1.76971	1587.33	9.8017	1587.33	2.75562	1587.33	4.62029	1587.33	6.10959	1587.33	41.6441	1587.33	170.994		1587.4	0	1587.4	0	1587.4	9.96926
	864.258	0		864.295	0		1587.41	0	1587.41	0.015465	1587.41	5.89112	1587.41	6.86543	1587.41	14.0162	1587.41	0	1587.41	0	1587.41	0.0259171	1587.41	0.0156409	1587.41	3.68291	1587.41	0	1587.41	1.15784	1587.41	10.5494	1587.41	3.501	1587.41	2.2686	1587.41	3.2961	1587.41	32.0811	1587.41	158.334		1587.48	0	1587.48	8.08602e-05	1587.48	10.7056
	864.318	0		864.355	0		1587.49	0.000733199	1587.49	0.00304726	1587.49	5.70375	1587.49	9.81355	1587.49	15.0265	1587.49	0	1587.49	0	1587.49	0.00508073	1587.49	0.0610547	1587.49	2.1175	1587.49	0	1587.49	0.698124	1587.49	9.30573	1587.49	5.51062	1587.49	0.994703	1587.49	1.61497	1587.49	22.4105	1587.49	143.674		1587.56	0	1587.56	0.00109259	1587.56	10.8093
	864.377	0		864.414	0		1587.57	0.00567183	1587.57	0.000403533	1587.57	6.80512	1587.57	13.2107	1587.57	14.5344	1587.57	0.000496883	1587.57	0	1587.57	0.000650476	1587.57	0.193895	1587.57	1.09883	1587.57	0	1587.57	0.43353	1587.57	7.13043	1587.57	8.83409	1587.57	0.382176	1587.57	0.707555	1587.57	13.8514	1587.57	127.902		1587.64	0	1587.64	0.0068272	1587.64	10.3423
	864.436	0		864.473	0		1587.65	0.0287694	1587.65	0	1587.65	9.4931	1587.65	17.0111	1587.65	12.7416	1587.65	0.00373278	1587.65	0	1587.65	0	1587.65	0.521173	1587.65	0.506078	1587.65	0	1587.65	0.417635	1587.65	4.81212	1587.65	13.1516	1587.65	0.124613	1587.65	0.271634	1587.65	8.15826	1587.65	111.754		1587.72	0	1587.72	0.0304459	1587.72	9.51235
	864.495	0		864.532	0		1587.73	0.107284	1587.73	0	1587.73	14.0638	1587.73	21.2792	1587.73	10.2788	1587.73	0.0189026	1587.73	0	1587.73	0	1587.73	1.22547	1587.73	0.205919	1587.73	0.000578556	1587.73	0.736891	1587.73	2.86716	1587.73	17.8945	1587.73	0.0331829	1587.73	0.0884304	1587.73	4.40596	1587.73	95.7104		1587.81	0	1587.81	0.104229	1587.81	8.61799
	864.554	0		864.591	0		1587.81	0.32729	1587.81	0	1587.81	21.2075	1587.81	26.1799	1587.81	8.06126	1587.81	0.0702505	1587.81	0	1587.81	0	1587.81	2.57245	1587.81	0.0765521	1587.81	0.00434849	1587.81	1.56637	1587.81	1.50456	1587.81	22.16	1587.81	0.00648733	1587.81	0.0234866	1587.81	2.1577	1587.81	80.0378		1587.89	0	1587.89	0.295423	1587.89	7.99009
	864.613	0		864.651	0		1587.89	0.8481	1587.89	0.000426314	1587.89	29.2624	1587.89	31.895	1587.89	7.02125	1587.89	0.21474	1587.89	0	1587.89	0	1587.89	4.90507	1587.89	0.0385317	1587.89	0.0219551	1587.89	3.17005	1587.89	0.687328	1587.89	17.6005	1587.89	0.000828826	1587.89	0.00458195	1587.89	0.943655	1587.89	64.9152		1587.97	0.00055337	1587.97	0.712116	1587.97	7.91262
[truncated: 1,410 more rows]
[truncated: 30 more columns]

## Sheet: Figure 2
Figure 2 B,C Left																																							Figure 2 B,C Right
[truncated: 1,265 more rows]
[truncated: 25 more columns]

[truncated: 15 more sheets: Figure 3, Figure 4, Figure 5, Figure S1, Figure S2, Figure S3, Figure S4, Figure S5, Figure S6, Figure S7 , Figure S8, Figure S9, Figure S10, Figure S11, Figure S12]
